# Supplementary material for: Whole-Genome Analyses of Korean Native and Holstein Cattle Breeds by Massively Parallel Sequencing
Source: PLoS One. 2014 Jul 3;9(7):e101127. doi: 10.1371/journal.pone.0101127 (PMC4081042; doi:10.1371/journal.pone.0101127)
Supplement: Table S4 — Annotated genic-CNVR detected from HANvsHOL. (XLSX) [file pone.0101127.s007.xlsx]

## Sheet: 6029_7119_cnvlist_genes
Supplementary Table S4. Annotated genic-CNVR detected from HANvsHOL.
Region_Name	size	log2	Ratio	pvalue	Hanwoo	Holstein	Chr	Region_Location	Gene_Location_Compared_To_Region_Location	Entrez_Gene_Name	Description
Chr1_CNVR_11	10349	-0.808631	0.570923	8.56616e-200	Loss	Gain	1	2309595 to 2319943	region is within gene	C1H21orf63	family with sequence similarity 176, member C [Source:HGNC Symbol;Acc:13239]
Chr1_CNVR_4	8757	1.74288	3.34702	0	Gain	Loss	1	46184319 to 46193075	region is within gene	SENP7	Sentrin-specific protease 7 [Source:UniProtKB/Swiss-Prot;Acc:A7MBJ2]
Chr1_CNVR_17	7961	-0.810305	0.570261	1.02763e-154	Loss	Gain	1	68039295 to 68047255	region is within gene	PDIA5	Protein disulfide-isomerase A5 [Source:UniProtKB/Swiss-Prot;Acc:Q2KIL5]
Chr1_CNVR_8	11941	1.13234	2.19214	0	Gain	Loss	1	118624299 to 118636239	region is within gene	TSC22D2	TSC22 domain family protein 2 [Source:RefSeq peptide;Acc:NP_001137573]
Chr1_CNVR_21	14329	-0.819085	0.566801	4.81611e-282	Loss	Gain	1	143523179 to 143537507	region overlaps with left side of gene	RIPK4	receptor-interacting serine/threonine-protein kinase 4 [Source:RefSeq peptide;Acc:NP_001093797]
Chr1_CNVR_22	8757	-0.805754	0.572063	2.48071e-168	Loss	Gain	1	145065031 to 145073787	region is within gene	PTTG1IP	pituitary tumor-transforming gene 1 protein-interacting protein [Source:RefSeq peptide;Acc:NP_001040059]
Chr1_CNVR_23	11941	-0.834128	0.560922	6.48502e-243	Loss	Gain	1	145823619 to 145835559	region overlaps with right side of gene	TRPM2	transient receptor potential cation channel, subfamily M, member 2 [Source:HGNC Symbol;Acc:12339]
Chr1_CNVR_24	14329	-0.850629	0.554543	4.67697e-301	Loss	Gain	1	146493851 to 146508179	region is within gene	PDXK	Pyridoxal kinase [Source:UniProtKB/Swiss-Prot;Acc:Q0II59]
Chr2_CNVR_11	16473	-1.18406	0.44011	0	Loss	Gain	2	54612765 to 54629237	gene is within region	-	-
Chr2_CNVR_11	16473	-1.18406	0.44011	0	Loss	Gain	2	54612765 to 54629237	gene is within region	-	-
Chr2_CNVR_1	10405	0.936665	1.9141	1.1076e-248	Gain	Loss	2	56706569 to 56716973	region overlaps with right side of gene	LRP1B	low density lipoprotein receptor-related protein 1 [Source:HGNC Symbol;Acc:6692]
Chr2_CNVR_14	9537	-0.825966	0.564105	1.15462e-175	Loss	Gain	2	106679583 to 106689119	region is within gene	TNS1	tensin-1 [Source:RefSeq peptide;Acc:NP_777191]
Chr2_CNVR_15	9537	-0.838111	0.559376	4.01087e-180	Loss	Gain	2	106706459 to 106715995	region is within gene	TNS1	tensin-1 [Source:RefSeq peptide;Acc:NP_777191]
Chr2_CNVR_16	20809	-0.911057	0.531795	0	Loss	Gain	2	106735937 to 106756745	region is within gene	TNS1	tensin-1 [Source:RefSeq peptide;Acc:NP_777191]
Chr2_CNVR_17	19941	-0.853773	0.553336	0	Loss	Gain	2	108097127 to 108117067	region is within gene	SPEG	SPEG complex locus [Source:RefSeq peptide;Acc:NP_001135957]
Chr2_CNVR_18	12139	-0.919289	0.52877	1.51451e-267	Loss	Gain	2	108123137 to 108135275	region is within gene	SPEG	SPEG complex locus [Source:RefSeq peptide;Acc:NP_001135957]
Chr2_CNVR_19	9537	-0.863072	0.549781	2.20082e-189	Loss	Gain	2	108148281 to 108157817	region overlaps with right side of gene	GMPPA	GDP-mannose pyrophosphorylase A [Source:HGNC Symbol;Acc:22923]
Chr2_CNVR_21	9537	-0.820842	0.566112	8.5953e-174	Loss	Gain	2	120900983 to 120910519	gene is within region	ALPI	intestinal-type alkaline phosphatase [Source:RefSeq peptide;Acc:NP_776412]
Chr2_CNVR_21	9537	-0.820842	0.566112	8.5953e-174	Loss	Gain	2	120900983 to 120910519	region overlaps with right side of gene	LOC100125266	alkaline phosphatase-like [Source:RefSeq peptide;Acc:NP_001096792]
Chr2_CNVR_22	13871	-0.901351	0.535385	1.7109e-295	Loss	Gain	2	120974679 to 120988549	gene is within region	CHRND	Acetylcholine receptor subunit delta [Source:UniProtKB/Swiss-Prot;Acc:P04759]
Chr2_CNVR_22	13871	-0.901351	0.535385	1.7109e-295	Loss	Gain	2	120974679 to 120988549	region overlaps with right side of gene	CHRNG	Acetylcholine receptor subunit gamma [Source:UniProtKB/Swiss-Prot;Acc:P13536]
Chr2_CNVR_23	16473	-0.907784	0.533003	0	Loss	Gain	2	122527475 to 122543947	region overlaps with left side of gene	-	brain-specific angiogenesis inhibitor 2 [Source:HGNC Symbol;Acc:944]
Chr2_CNVR_25	9537	-0.810908	0.570023	3.51928e-170	Loss	Gain	2	122565623 to 122575159	region is within gene	COL16A1	-
Chr2_CNVR_26	8669	-0.78837	0.578998	1.61316e-147	Loss	Gain	2	122609841 to 122618509	region overlaps with left side of gene	COL16A1	-
Chr2_CNVR_28	8669	-0.754425	0.592782	1.27747e-136	Loss	Gain	2	126535617 to 126544285	region overlaps with left side of gene	TMEM222	transmembrane protein 222 [Source:RefSeq peptide;Acc:NP_001030528]
Chr2_CNVR_30	8671	-0.866239	0.548575	1.97403e-173	Loss	Gain	2	129888305 to 129896975	region overlaps with right side of gene	ID3	DNA-binding protein inhibitor ID-3 [Source:UniProtKB/Swiss-Prot;Acc:Q5E981]
Chr2_CNVR_31	8669	-0.855174	0.552798	1.11641e-169	Loss	Gain	2	130518615 to 130527283	region is within gene	EPHB2	EPH receptor B2 [Source:HGNC Symbol;Acc:3393]
Chr2_CNVR_32	11271	-0.883372	0.542099	1.92623e-232	Loss	Gain	2	130542023 to 130553293	region is within gene	EPHB2	EPH receptor B2 [Source:HGNC Symbol;Acc:3393]
Chr2_CNVR_38	9537	-0.77455	0.584571	3.74951e-157	Loss	Gain	2	130770045 to 130779581	region overlaps with left side of gene	C1QB	Complement C1q subcomponent subunit B [Source:UniProtKB/Swiss-Prot;Acc:Q2KIV9]
Chr2_CNVR_39	9537	-0.846206	0.556246	4.10983e-183	Loss	Gain	2	130788251 to 130797787	region overlaps with left side of gene	C1QC	C1QC proteinUncharacterized protein [Source:UniProtKB/TrEMBL;Acc:Q1RMH5]
Chr2_CNVR_39	9537	-0.846206	0.556246	4.10983e-183	Loss	Gain	2	130788251 to 130797787	gene is within region	C1QA	Complement C1q subcomponent subunit A [Source:UniProtKB/Swiss-Prot;Acc:Q5E9E3]
Chr2_CNVR_40	12137	-0.892429	0.538706	1.62451e-254	Loss	Gain	2	130851543 to 130863679	region overlaps with left side of gene	EPHA8	EPH receptor A8 [Source:HGNC Symbol;Acc:3391]
Chr2_CNVR_44	16473	-0.957958	0.514785	0	Loss	Gain	2	131736749 to 131753221	region is within gene	RAP1GAP	rap1 GTPase-activating protein 1 [Source:RefSeq peptide;Acc:NP_001070356]
Chr2_CNVR_46	10405	-0.833258	0.56126	2.31605e-194	Loss	Gain	2	131948297 to 131958701	region is within gene	ECE1	Endothelin-converting enzyme 1 [Source:UniProtKB/Swiss-Prot;Acc:P42891]
Chr2_CNVR_47	12137	-1.24044	0.423243	0	Loss	Gain	2	133284345 to 133296481	gene is within region	LOC100125947	Phospholipase A2, membrane associated [Source:UniProtKB/Swiss-Prot;Acc:Q56JZ2]
Chr2_CNVR_48	8671	-0.796934	0.575571	2.61687e-150	Loss	Gain	2	133536641 to 133545311	region is within gene	LOC512168	transmembrane and coiled-coil domains 4 [Source:HGNC Symbol;Acc:27393]
Chr2_CNVR_49	9537	-0.843135	0.557431	5.61418e-182	Loss	Gain	2	133580859 to 133590395	region is within gene	LOC512168	transmembrane and coiled-coil domains 4 [Source:HGNC Symbol;Acc:27393]
Chr2_CNVR_50	8669	-0.86965	0.54728	1.36167e-174	Loss	Gain	2	133801077 to 133809745	region is within gene	CAPZB	F-actin-capping protein subunit beta [Source:UniProtKB/Swiss-Prot;Acc:P79136]
Chr2_CNVR_51	19073	-0.875605	0.545025	0	Loss	Gain	2	133849629 to 133868701	region is within gene	CAPZB	F-actin-capping protein subunit beta [Source:UniProtKB/Swiss-Prot;Acc:P79136]
Chr2_CNVR_52	13005	-0.968088	0.511183	0	Loss	Gain	2	133873037 to 133886041	region is within gene	CAPZB	F-actin-capping protein subunit beta [Source:UniProtKB/Swiss-Prot;Acc:P79136]
Chr2_CNVR_53	15605	-0.86781	0.547978	0	Loss	Gain	2	133903383 to 133918987	region is within gene	CAPZB	F-actin-capping protein subunit beta [Source:UniProtKB/Swiss-Prot;Acc:P79136]
Chr2_CNVR_54	8669	-0.888653	0.540118	4.25374e-181	Loss	Gain	2	133941531 to 133950199	region overlaps with left side of gene	PQLC2	PQ loop repeat containing 2 [Source:RefSeq peptide;Acc:NP_001073738]
Chr2_CNVR_55	15607	-0.770523	0.586205	1.6654e-253	Loss	Gain	2	133956269 to 133971875	region overlaps with left side of gene	AKR7A3	aflatoxin B1 aldehyde reductase member 2 [Source:RefSeq peptide;Acc:NP_001095419]
Chr2_CNVR_58	10405	-0.911135	0.531767	3.17187e-226	Loss	Gain	2	134301335 to 134311739	region is within gene	IFFO2	-
Chr2_CNVR_59	9537	-0.829056	0.562897	8.52623e-177	Loss	Gain	2	134336015 to 134345551	region overlaps with left side of gene	IFFO2	-
Chr2_CNVR_62	10403	-0.845028	0.5567	4.27983e-199	Loss	Gain	2	134506815 to 134517217	region overlaps with right side of gene	PAX7	Uncharacterized protein [Source:UniProtKB/TrEMBL;Acc:E1BKL5]
Chr2_CNVR_63	8671	-0.889411	0.539834	2.3325e-181	Loss	Gain	2	134538893 to 134547563	region is within gene	PAX7	Uncharacterized protein [Source:UniProtKB/TrEMBL;Acc:E1BKL5]
Chr2_CNVR_64	10403	-0.93392	0.523434	9.06012e-236	Loss	Gain	2	134548431 to 134558833	region is within gene	PAX7	Uncharacterized protein [Source:UniProtKB/TrEMBL;Acc:E1BKL5]
Chr2_CNVR_65	27743	-0.924679	0.526798	0	Loss	Gain	2	134567505 to 134595247	region is within gene	PAX7	Uncharacterized protein [Source:UniProtKB/TrEMBL;Acc:E1BKL5]
Chr2_CNVR_66	8671	-1.02726	0.49064	4.15779e-230	Loss	Gain	2	134613455 to 134622125	region overlaps with left side of gene	PAX7	Uncharacterized protein [Source:UniProtKB/TrEMBL;Acc:E1BKL5]
Chr2_CNVR_70	17339	-0.839285	0.558921	0	Loss	Gain	2	134876157 to 134893495	region is within gene	IGSF21	immunoglobin superfamily, member 21 [Source:HGNC Symbol;Acc:28246]
Chr2_CNVR_71	15605	-0.880537	0.543165	0	Loss	Gain	2	134903901 to 134919505	region overlaps with left side of gene	IGSF21	immunoglobin superfamily, member 21 [Source:HGNC Symbol;Acc:28246]
Chr2_CNVR_85	10405	-0.962141	0.513295	1.03729e-247	Loss	Gain	2	135567155 to 135577559	region is within gene	ARHGEF10L	rho guanine nucleotide exchange factor 10-like protein [Source:RefSeq peptide;Acc:NP_001039762]
Chr2_CNVR_86	18207	-0.949627	0.517766	0	Loss	Gain	2	135578427 to 135596633	region is within gene	ARHGEF10L	rho guanine nucleotide exchange factor 10-like protein [Source:RefSeq peptide;Acc:NP_001039762]
Chr2_CNVR_87	26011	-0.986086	0.504846	0	Loss	Gain	2	135598367 to 135624377	region is within gene	ARHGEF10L	rho guanine nucleotide exchange factor 10-like protein [Source:RefSeq peptide;Acc:NP_001039762]
Chr2_CNVR_88	8671	-0.89265	0.538624	1.7891e-182	Loss	Gain	2	135634781 to 135643451	region is within gene	ARHGEF10L	rho guanine nucleotide exchange factor 10-like protein [Source:RefSeq peptide;Acc:NP_001039762]
Chr2_CNVR_89	11271	-0.995276	0.50164	1.58058e-283	Loss	Gain	2	135654723 to 135665993	region is within gene	ARHGEF10L	rho guanine nucleotide exchange factor 10-like protein [Source:RefSeq peptide;Acc:NP_001039762]
Chr2_CNVR_95	15605	-0.965371	0.512147	0	Loss	Gain	2	135786507 to 135802111	region is within gene	RCC2	regulator of chromosome condensation 2 [Source:RefSeq peptide;Acc:NP_001095381]
Chr2_CNVR_96	12137	-0.861591	0.550345	9.31629e-240	Loss	Gain	2	135809049 to 135821185	region overlaps with left side of gene	RCC2	regulator of chromosome condensation 2 [Source:RefSeq peptide;Acc:NP_001095381]
Chr2_CNVR_96	12137	-0.861591	0.550345	9.31629e-240	Loss	Gain	2	135809049 to 135821185	gene is within region	MIR2358	bta-mir-2358 [Source:miRBase;Acc:MI0011388]
Chr2_CNVR_96	12137	-0.861591	0.550345	9.31629e-240	Loss	Gain	2	135809049 to 135821185	region overlaps with right side of gene	PADI6	Uncharacterized protein [Source:UniProtKB/TrEMBL;Acc:F1N404]
Chr2_CNVR_97	8669	-0.865855	0.548721	2.66524e-173	Loss	Gain	2	135822921 to 135831589	region is within gene	PADI6	Uncharacterized protein [Source:UniProtKB/TrEMBL;Acc:F1N404]
Chr2_CNVR_98	8671	-0.823586	0.565036	4.33275e-159	Loss	Gain	2	135841127 to 135849797	region is within gene	PADI4	peptidyl arginine deiminase, type IV [Source:HGNC Symbol;Acc:18368]
Chr2_CNVR_99	8669	-0.837275	0.5597	1.17803e-163	Loss	Gain	2	135885345 to 135894013	region overlaps with right side of gene	PADI3	peptidyl arginine deiminase, type III [Source:HGNC Symbol;Acc:18337]
Chr2_CNVR_100	11271	-0.899179	0.536192	1.62526e-239	Loss	Gain	2	135904419 to 135915689	region is within gene	PADI3	peptidyl arginine deiminase, type III [Source:HGNC Symbol;Acc:18337]
Chr2_CNVR_101	13873	-0.832844	0.561421	3.17796e-258	Loss	Gain	2	136073483 to 136087355	region is within gene	PADI2	peptidyl arginine deiminase, type II [Source:RefSeq peptide;Acc:NP_001098922]
Chr2_CNVR_102	9537	-0.791781	0.577631	2.74729e-163	Loss	Gain	2	136098627 to 136108163	region overlaps with left side of gene	PADI2	peptidyl arginine deiminase, type II [Source:RefSeq peptide;Acc:NP_001098922]
Chr2_CNVR_103	10405	-0.820564	0.566221	2.71286e-189	Loss	Gain	2	136115099 to 136125503	region overlaps with right side of gene	SDHB	Succinate dehydrogenase [ubiquinone] iron-sulfur subunit, mitochondrial [Source:UniProtKB/Swiss-Prot;Acc:Q3T189]
Chr2_CNVR_104	9537	-0.843681	0.55722	3.52858e-182	Loss	Gain	2	136129839 to 136139375	region is within gene	SDHB	Succinate dehydrogenase [ubiquinone] iron-sulfur subunit, mitochondrial [Source:UniProtKB/Swiss-Prot;Acc:Q3T189]
Chr2_CNVR_105	18207	-0.885096	0.541452	0	Loss	Gain	2	136149779 to 136167985	region overlaps with left side of gene	SDHB	Succinate dehydrogenase [ubiquinone] iron-sulfur subunit, mitochondrial [Source:UniProtKB/Swiss-Prot;Acc:Q3T189]
Chr2_CNVR_105	18207	-0.885096	0.541452	0	Loss	Gain	2	136149779 to 136167985	region overlaps with right side of gene	ATP13A2	ATPase type 13A2 [Source:HGNC Symbol;Acc:30213]
Chr2_CNVR_106	10403	-0.841605	0.558022	1.02585e-197	Loss	Gain	2	136206135 to 136216537	region is within gene	CROCC	ciliary rootlet coiled-coil, rootletin [Source:HGNC Symbol;Acc:21299]
Chr2_CNVR_107	11271	-0.881335	0.542865	1.55868e-231	Loss	Gain	2	136222607 to 136233877	region is within gene	CROCC	ciliary rootlet coiled-coil, rootletin [Source:HGNC Symbol;Acc:21299]
Chr2_CNVR_108	8671	-0.871075	0.546739	4.44981e-175	Loss	Gain	2	136234745 to 136243415	region overlaps with left side of gene	CROCC	ciliary rootlet coiled-coil, rootletin [Source:HGNC Symbol;Acc:21299]
Chr2_CNVR_109	9537	-0.825664	0.564222	1.48875e-175	Loss	Gain	2	136244283 to 136253819	region overlaps with right side of gene	NECAP2	Adaptin ear-binding coat-associated protein 2 [Source:UniProtKB/Swiss-Prot;Acc:Q5E9Q4]
Chr2_CNVR_111	12139	-0.986126	0.504832	1.37909e-300	Loss	Gain	2	136529525 to 136541663	region is within gene	EPHA2	EPH receptor A2 [Source:HGNC Symbol;Acc:3386]
Chr2_CNVR_112	11271	-0.809466	0.570593	3.96863e-200	Loss	Gain	2	136544265 to 136555535	region overlaps with left side of gene	EPHA2	EPH receptor A2 [Source:HGNC Symbol;Acc:3386]
Chr2_CNVR_114	13871	-0.896855	0.537056	5.22353e-293	Loss	Gain	2	136608423 to 136622293	gene is within region	LOC789509	family with sequence similarity 131, member C [Source:HGNC Symbol;Acc:26717]
Chr2_CNVR_114	13871	-0.896855	0.537056	5.22353e-293	Loss	Gain	2	136608423 to 136622293	region overlaps with right side of gene	LOC787414	Uncharacterized protein [Source:UniProtKB/TrEMBL;Acc:E1B792]
Chr2_CNVR_115	14739	-1.13929	0.453982	0	Loss	Gain	2	136901469 to 136916207	gene is within region	-	-
Chr3_CNVR_1	21251	4.62151	24.6157	0	Gain	Loss	3	8518276 to 8539526	gene is within region	ITLN2	intelectin 2 [Source:RefSeq peptide;Acc:NP_001094745]
Chr3_CNVR_2	57801	4.19451	18.3094	0	Gain	Loss	3	8612626 to 8670426	gene is within region	LOC788773	Uncharacterized protein [Source:UniProtKB/TrEMBL;Acc:E1BEK8]
Chr3_CNVR_3	19551	5.21516	37.1466	0	Gain	Loss	3	8732476 to 8752026	gene is within region	LOC100300695	-
Chr3_CNVR_12	21251	-2.14023	0.226844	0	Loss	Gain	3	11866426 to 11887676	gene is within region	-	Uncharacterized protein [Source:UniProtKB/TrEMBL;Acc:F1MDR0]
Chr3_CNVR_12	21251	-2.14023	0.226844	0	Loss	Gain	3	11866426 to 11887676	gene is within region	-	LOC781726 protein [Source:UniProtKB/TrEMBL;Acc:A8YXZ3]
Chr3_CNVR_13	13601	-2.48052	0.179179	0	Loss	Gain	3	11893626 to 11907226	gene is within region	-	-
Chr3_CNVR_14	9351	-0.803454	0.572976	3.52773e-167	Loss	Gain	3	15578376 to 15587726	region overlaps with right side of gene	EFNA4	ephrin-A4 [Source:RefSeq peptide;Acc:NP_001094719]
Chr3_CNVR_5	9351	1.03042	2.04262	5.75992e-275	Gain	Loss	3	40003976 to 40013326	region is within gene	RNPC3	RNA-binding protein 40 [Source:RefSeq peptide;Acc:NP_001070585]
Chr3_CNVR_7	8501	0.836652	1.7859	5.42502e-175	Gain	Loss	3	52501526 to 52510026	region overlaps with left side of gene	ZNF644	zinc finger protein 644 [Source:RefSeq peptide;Acc:NP_001076082]
Chr3_CNVR_17	14451	-2.82583	0.14104	0	Loss	Gain	3	54367276 to 54381726	region overlaps with left side of gene	LOC514143	Uncharacterized protein [Source:UniProtKB/TrEMBL;Acc:F1MDI9]
Chr3_CNVR_18	52701	-3.28492	0.102598	0	Loss	Gain	3	54394476 to 54447176	region overlaps with left side of gene	LOC507055	-
Chr3_CNVR_18	52701	-3.28492	0.102598	0	Loss	Gain	3	54394476 to 54447176	gene is within region	-	-
Chr3_CNVR_19	78201	-2.98333	0.126452	0	Loss	Gain	3	54458226 to 54536426	gene is within region	LOC781675	-
Chr3_CNVR_8	34001	3.16584	8.97453	0	Gain	Loss	3	54765926 to 54799926	region overlaps with left side of gene	GBP6	guanylate binding protein family, member 6 [Source:RefSeq peptide;Acc:NP_001069463]
Chr3_CNVR_8	34001	3.16584	8.97453	0	Gain	Loss	3	54765926 to 54799926	region overlaps with right side of gene	LOC510382	-
Chr3_CNVR_9	17001	1.3301	2.5142	0	Gain	Loss	3	62693876 to 62710876	region is within gene	LPHN2	latrophilin-2 precursor [Source:RefSeq peptide;Acc:NP_851356]
Chr3_CNVR_20	9351	-0.866977	0.548295	2.37444e-190	Loss	Gain	3	99832926 to 99842276	region overlaps with right side of gene	LOC784417	-
Chr3_CNVR_11	15301	1.02777	2.03887	0	Gain	Loss	3	105709826 to 105725126	region is within gene	SCMH1	sex comb on midleg homolog 1 (Drosophila) [Source:HGNC Symbol;Acc:19003]
Chr3_CNVR_22	9351	-0.808435	0.571001	5.76601e-169	Loss	Gain	3	119358276 to 119367626	region is within gene	HDAC4	-
Chr3_CNVR_23	17001	-0.922696	0.527522	0	Loss	Gain	3	120278826 to 120295826	region overlaps with left side of gene	-	ankyrin repeat and MYND domain containing 1 [Source:HGNC Symbol;Acc:20987]
Chr3_CNVR_25	11051	-0.906469	0.533489	4.67306e-242	Loss	Gain	3	120412276 to 120423326	region is within gene	GPC1	glypican-1 [Source:RefSeq peptide;Acc:NP_001039701]
Chr3_CNVR_28	11901	-0.909737	0.532282	4.38547e-262	Loss	Gain	3	120689376 to 120701276	region is within gene	-	Uncharacterized protein [Source:UniProtKB/TrEMBL;Acc:F1MMB4]
Chr3_CNVR_29	10201	-0.840867	0.558308	5.72206e-197	Loss	Gain	3	120842376 to 120852576	region overlaps with left side of gene	-	-
Chr3_CNVR_30	9351	-0.819795	0.566522	4.63357e-173	Loss	Gain	3	121089726 to 121099076	region overlaps with right side of gene	BOK	BCL2-related ovarian killer [Source:RefSeq peptide;Acc:NP_001092338]
Chr4_CNVR_9	18084	-1.13897	0.454083	0	Loss	Gain	4	47480776 to 47498859	gene is within region	-	U6 spliceosomal RNA [Source:RFAM;Acc:RF00026]
Chr4_CNVR_11	8220	-1.22036	0.429175	5.05722e-301	Loss	Gain	4	51982048 to 51990267	region is within gene	MET	hepatocyte growth factor receptor precursor [Source:RefSeq peptide;Acc:NP_001013017]
Chr4_CNVR_12	8220	-0.841276	0.558149	5.27677e-165	Loss	Gain	4	69352552 to 69360771	region overlaps with left side of gene	-	homeobox A6 [Source:HGNC Symbol;Acc:5107]
Chr4_CNVR_12	8220	-0.841276	0.558149	5.27677e-165	Loss	Gain	4	69352552 to 69360771	gene is within region	HOXA5	Homeobox protein Hox-A5 [Source:UniProtKB/Swiss-Prot;Acc:Q2HJ67]
Chr4_CNVR_12	8220	-0.841276	0.558149	5.27677e-165	Loss	Gain	4	69352552 to 69360771	region overlaps with right side of gene	HOXA3	Homeobox protein Hox-A3 [Source:UniProtKB/Swiss-Prot;Acc:Q08DG7]
Chr4_CNVR_14	13152	-0.842223	0.557783	2.93655e-263	Loss	Gain	4	77798602 to 77811753	gene is within region	YKT6	Synaptobrevin homolog YKT6 [Source:UniProtKB/Swiss-Prot;Acc:Q3T000]
Chr4_CNVR_16	9042	-0.830251	0.562431	3.03168e-177	Loss	Gain	4	93070540 to 93079581	region is within gene	SND1	Staphylococcal nuclease domain-containing protein 1 [Source:UniProtKB/Swiss-Prot;Acc:Q863B3]
Chr4_CNVR_18	9864	-1.105	0.464902	0	Loss	Gain	4	98734120 to 98743983	region is within gene	LRGUK	leucine-rich repeats and guanylate kinase domain containing [Source:HGNC Symbol;Acc:21964]
Chr4_CNVR_19	13152	-0.845044	0.556694	8.97348e-265	Loss	Gain	4	106513528 to 106526679	gene is within region	LOC789206	Uncharacterized protein [Source:UniProtKB/TrEMBL;Acc:E1BG10]
Chr4_CNVR_19	13152	-0.845044	0.556694	8.97348e-265	Loss	Gain	4	106513528 to 106526679	gene is within region	-	Uncharacterized protein [Source:UniProtKB/TrEMBL;Acc:E1BJ87]
Chr4_CNVR_19	13152	-0.845044	0.556694	8.97348e-265	Loss	Gain	4	106513528 to 106526679	gene is within region	-	Uncharacterized protein [Source:UniProtKB/TrEMBL;Acc:E1BCY5]
Chr4_CNVR_19	13152	-0.845044	0.556694	8.97348e-265	Loss	Gain	4	106513528 to 106526679	gene is within region	LOC613964	Uncharacterized protein [Source:UniProtKB/TrEMBL;Acc:E1BG54]
Chr4_CNVR_20	9864	-0.828133	0.563258	2.53034e-192	Loss	Gain	4	114337324 to 114347187	region is within gene	-	potassium voltage-gated channel, subfamily H (eag-related), member 2 [Source:HGNC Symbol;Acc:6251]
Chr4_CNVR_21	15618	-0.963844	0.512689	0	Loss	Gain	4	114361162 to 114376779	region overlaps with right side of gene	NOS3	nitric oxide synthase, endothelial [Source:RefSeq peptide;Acc:NP_851380]
Chr4_CNVR_22	9864	-0.901038	0.535501	5.13007e-222	Loss	Gain	4	114378424 to 114388287	region is within gene	NOS3	nitric oxide synthase, endothelial [Source:RefSeq peptide;Acc:NP_851380]
Chr4_CNVR_23	18084	-0.905807	0.533734	0	Loss	Gain	4	114419524 to 114437607	region overlaps with left side of gene	ABCB8	ATP-binding cassette sub-family B member 8, mitochondrial [Source:RefSeq peptide;Acc:NP_001068994]
Chr4_CNVR_23	18084	-0.905807	0.533734	0	Loss	Gain	4	114419524 to 114437607	gene is within region	ACCN3	acid-sensing (proton-gated) ion channel 3 [Source:HGNC Symbol;Acc:101]
Chr4_CNVR_23	18084	-0.905807	0.533734	0	Loss	Gain	4	114419524 to 114437607	gene is within region	CDK5	Cyclin-dependent kinase 5 [Source:UniProtKB/Swiss-Prot;Acc:Q02399]
Chr4_CNVR_24	16440	-0.920922	0.528171	0	Loss	Gain	4	114456514 to 114472953	region overlaps with left side of gene	TMUB1	Transmembrane and ubiquitin-like domain-containing protein 1 [Source:UniProtKB/Swiss-Prot;Acc:Q3ZBI9]
Chr4_CNVR_24	16440	-0.920922	0.528171	0	Loss	Gain	4	114456514 to 114472953	region overlaps with right side of gene	AGAP3	-
Chr4_CNVR_25	15618	-0.939212	0.521518	0	Loss	Gain	4	114473776 to 114489393	region is within gene	AGAP3	-
Chr4_CNVR_26	9864	-0.902257	0.535049	1.60261e-222	Loss	Gain	4	114531316 to 114541179	region is within gene	-	gastrulation brain homeobox 1 [Source:HGNC Symbol;Acc:4185]
Chr4_CNVR_27	10686	-0.818497	0.567032	5.08685e-204	Loss	Gain	4	114566662 to 114577347	region is within gene	LOC616267	Uncharacterized protein [Source:UniProtKB/TrEMBL;Acc:F1MVL0]
Chr4_CNVR_31	9864	-0.918995	0.528877	1.716e-229	Loss	Gain	4	117908092 to 117917955	region is within gene	INSIG1	Insulin-induced gene 1 protein [Source:UniProtKB/Swiss-Prot;Acc:A0JNC3]
Chr4_CNVR_37	13152	-0.871102	0.546729	7.07253e-279	Loss	Gain	4	119151778 to 119164929	gene is within region	MNX1	motor neuron and pancreas homeobox 1 [Source:HGNC Symbol;Acc:4979]
Chr4_CNVR_39	9864	-0.89452	0.537926	2.56542e-219	Loss	Gain	4	119439478 to 119449341	region overlaps with left side of gene	DNAJB6	DnaJ homolog subfamily B member 6 [Source:UniProtKB/Swiss-Prot;Acc:Q0III6]
Chr4_CNVR_41	31236	-0.916861	0.52966	0	Loss	Gain	4	119540584 to 119571819	region overlaps with left side of gene	PTPRN2	protein tyrosine phosphatase, receptor type, N polypeptide 2 [Source:HGNC Symbol;Acc:9677]
Chr4_CNVR_41	31236	-0.916861	0.52966	0	Loss	Gain	4	119540584 to 119571819	gene is within region	MIR153-2	bta-mir-153-2 [Source:miRBase;Acc:MI0009750]
Chr5_CNVR_22	9505	-0.789768	0.578437	2.15312e-162	Loss	Gain	5	26205553 to 26215057	region overlaps with left side of gene	HOXC11	Uncharacterized protein [Source:UniProtKB/TrEMBL;Acc:F1MY80]
Chr5_CNVR_2	11233	2.26847	4.81811	0	Gain	Loss	5	27799633 to 27810865	gene is within region	LOC787600	-
Chr5_CNVR_23	8641	-0.812928	0.569226	2.3208e-155	Loss	Gain	5	27968977 to 27977617	region overlaps with right side of gene	NR4A1	Nuclear receptor subfamily 4 group A member 1 [Source:UniProtKB/Swiss-Prot;Acc:Q0V8F0]
Chr5_CNVR_3	10369	0.839415	1.78932	1.36161e-209	Gain	Loss	5	44760817 to 44771185	region overlaps with right side of gene	CPSF6	cleavage and polyadenylation specificity factor subunit 6 [Source:RefSeq peptide;Acc:NP_001071574]
Chr5_CNVR_25	8641	-0.945168	0.519369	2.74715e-200	Loss	Gain	5	56548369 to 56557009	region overlaps with left side of gene	NXPH4	neurexophilin 4 [Source:HGNC Symbol;Acc:8078]
Chr5_CNVR_26	13825	-0.872269	0.546287	5.30952e-279	Loss	Gain	5	56603665 to 56617489	region is within gene	LOC533894	-
Chr5_CNVR_4	8641	0.894571	1.85906	1.48667e-195	Gain	Loss	5	58067281 to 58075921	region overlaps with left side of gene	LOC529303	-
Chr5_CNVR_7	63937	1.19846	2.29494	0	Gain	Loss	5	58964977 to 59028913	gene is within region	-	-
Chr5_CNVR_8	59617	1.20798	2.31014	0	Gain	Loss	5	59032369 to 59091985	gene is within region	LOC787945	Uncharacterized protein [Source:UniProtKB/TrEMBL;Acc:E1BHV0]
Chr5_CNVR_9	17281	1.20313	2.30238	0	Gain	Loss	5	59100625 to 59117905	gene is within region	LOC787991	Uncharacterized protein [Source:UniProtKB/TrEMBL;Acc:F1MQS6]
Chr5_CNVR_12	83809	1.46979	2.76981	0	Gain	Loss	5	59153329 to 59237137	gene is within region	OR6C1	Uncharacterized protein [Source:UniProtKB/TrEMBL;Acc:E1BF61]
Chr5_CNVR_12	83809	1.46979	2.76981	0	Gain	Loss	5	59153329 to 59237137	gene is within region	LOC788027	-
Chr5_CNVR_29	11233	-0.86539	0.548898	4.59984e-224	Loss	Gain	5	59424625 to 59435857	gene is within region	LOC788242	-
Chr5_CNVR_13	14689	1.04101	2.05766	0	Gain	Loss	5	63419761 to 63434449	region is within gene	ANKS1B	cajalin 2 [Source:RefSeq peptide;Acc:NP_001095761]
Chr5_CNVR_16	13825	0.975631	1.9665	0	Gain	Loss	5	99658513 to 99672337	region is within gene	KLRC1	Uncharacterized protein [Source:UniProtKB/TrEMBL;Acc:F1MF80]
Chr5_CNVR_17	12961	1.04843	2.06828	0	Gain	Loss	5	99674065 to 99687025	region is within gene	KLRC1	Uncharacterized protein [Source:UniProtKB/TrEMBL;Acc:F1MF80]
Chr5_CNVR_37	10369	-0.912656	0.531206	2.29731e-226	Loss	Gain	5	103371121 to 103381489	region overlaps with right side of gene	CD163L1	antigen WC1.1 precursor [Source:RefSeq peptide;Acc:NP_788824]
Chr5_CNVR_38	28513	-2.78344	0.145245	0	Loss	Gain	5	103398769 to 103427281	region is within gene	CD163L1	antigen WC1.1 precursor [Source:RefSeq peptide;Acc:NP_788824]
Chr5_CNVR_39	8641	-0.784088	0.580719	5.56165e-146	Loss	Gain	5	104013937 to 104022577	region overlaps with left side of gene	CD4	T-cell surface glycoprotein CD4 [Source:RefSeq peptide;Acc:NP_001096695]
Chr5_CNVR_40	12097	-0.87444	0.545466	2.00177e-245	Loss	Gain	5	106852177 to 106864273	region overlaps with left side of gene	PRMT8	protein arginine methyltransferase 8 [Source:HGNC Symbol;Acc:5188]
Chr5_CNVR_41	16417	-0.874689	0.545371	0	Loss	Gain	5	107032753 to 107049169	region overlaps with left side of gene	TSPAN11	Tetraspanin-11 [Source:UniProtKB/Swiss-Prot;Acc:Q0VC33]
Chr5_CNVR_41	16417	-0.874689	0.545371	0	Loss	Gain	5	107032753 to 107049169	region overlaps with right side of gene	LOC540132	tetraspanin 9 [Source:HGNC Symbol;Acc:21640]
Chr5_CNVR_47	13825	-0.829057	0.562897	7.78513e-256	Loss	Gain	5	107615089 to 107628913	region is within gene	-	IQ motif and Sec7 domain 3 [Source:HGNC Symbol;Acc:29193]
Chr5_CNVR_48	12097	-0.861516	0.550374	2.63047e-239	Loss	Gain	5	107641873 to 107653969	region overlaps with right side of gene	SLC6A12	solute carrier family 6 (neurotransmitter transporter, betaine/GABA), member 12 [Source:RefSeq peptide;Acc:NP_001095464]
Chr5_CNVR_49	12961	-0.882504	0.542425	6.49487e-267	Loss	Gain	5	109243729 to 109256689	region is within gene	-	calcium channel, voltage-dependent, L type, alpha 1C subunit [Source:HGNC Symbol;Acc:1390]
Chr5_CNVR_50	18145	-0.851588	0.554174	0	Loss	Gain	5	109715473 to 109733617	region is within gene	MICAL3	Uncharacterized protein [Source:UniProtKB/TrEMBL;Acc:E1BLR7]
Chr5_CNVR_51	11233	-0.845066	0.556685	3.46195e-215	Loss	Gain	5	109734481 to 109745713	region overlaps with left side of gene	MICAL3	Uncharacterized protein [Source:UniProtKB/TrEMBL;Acc:E1BLR7]
Chr5_CNVR_52	10369	-0.881205	0.542914	2.00109e-213	Loss	Gain	5	110009233 to 110019601	gene is within region	LGALS1	Galectin-1 [Source:UniProtKB/Swiss-Prot;Acc:P11116]
Chr5_CNVR_53	8641	-0.887961	0.540377	1.66369e-180	Loss	Gain	5	111524689 to 111533329	region overlaps with right side of gene	-	calcium channel, voltage-dependent, T type, alpha 1I subunit [Source:HGNC Symbol;Acc:1396]
Chr5_CNVR_55	8641	-0.880171	0.543303	7.53255e-178	Loss	Gain	5	112977937 to 112986577	region is within gene	ZC3H7B	zinc finger CCCH-type containing 7B [Source:HGNC Symbol;Acc:30869]
Chr5_CNVR_56	12097	-0.873544	0.545804	5.33259e-245	Loss	Gain	5	114602257 to 114614353	region overlaps with left side of gene	TSPO	translocator protein [Source:RefSeq peptide;Acc:NP_786970]
Chr5_CNVR_56	12097	-0.873544	0.545804	5.33259e-245	Loss	Gain	5	114602257 to 114614353	region overlaps with right side of gene	TTLL12	tubulin--tyrosine ligase-like protein 12 [Source:RefSeq peptide;Acc:NP_001068978]
Chr5_CNVR_57	10369	-0.878723	0.543849	2.06267e-212	Loss	Gain	5	114698161 to 114708529	region is within gene	SCUBE1	signal peptide, CUB domain, EGF-like 1 [Source:HGNC Symbol;Acc:13441]
Chr5_CNVR_58	10369	-0.803467	0.572971	2.61644e-182	Loss	Gain	5	114730993 to 114741361	region is within gene	SCUBE1	signal peptide, CUB domain, EGF-like 1 [Source:HGNC Symbol;Acc:13441]
Chr5_CNVR_61	8641	-0.885481	0.541307	1.16898e-179	Loss	Gain	5	115514641 to 115523281	region overlaps with right side of gene	PARVB	beta-parvin [Source:RefSeq peptide;Acc:NP_001095769]
Chr5_CNVR_62	8641	-1.00112	0.499611	4.77571e-220	Loss	Gain	5	115556977 to 115565617	region is within gene	PARVB	beta-parvin [Source:RefSeq peptide;Acc:NP_001095769]
Chr5_CNVR_63	9505	-0.904299	0.534292	1.65091e-204	Loss	Gain	5	115574257 to 115583761	region overlaps with right side of gene	PARVG	gamma-parvin [Source:RefSeq peptide;Acc:NP_001077274]
Chr5_CNVR_67	9505	-0.87335	0.545878	7.05126e-193	Loss	Gain	5	116046865 to 116056369	region overlaps with left side of gene	PRR5	proline-rich protein 5 [Source:RefSeq peptide;Acc:NP_001094775]
Chr5_CNVR_69	12961	-0.939813	0.521301	1.4642e-296	Loss	Gain	5	116078833 to 116091793	region is within gene	-	Uncharacterized protein [Source:UniProtKB/TrEMBL;Acc:F1MYQ4]
Chr5_CNVR_70	8641	-0.898617	0.536401	3.73836e-184	Loss	Gain	5	116098705 to 116107345	region is within gene	-	Uncharacterized protein [Source:UniProtKB/TrEMBL;Acc:F1MYQ4]
Chr5_CNVR_71	8641	-0.873783	0.545714	1.11562e-175	Loss	Gain	5	116122897 to 116131537	region overlaps with right side of gene	LOC788840	PHD finger protein 21B [Source:HGNC Symbol;Acc:25161]
Chr5_CNVR_72	11233	-0.860474	0.550772	6.58285e-222	Loss	Gain	5	116133265 to 116144497	region overlaps with left side of gene	LOC788840	PHD finger protein 21B [Source:HGNC Symbol;Acc:25161]
Chr5_CNVR_74	11233	-0.856439	0.552314	3.83523e-220	Loss	Gain	5	117739441 to 117750673	region overlaps with right side of gene	TRMU	tRNA 5-methylaminomethyl-2-thiouridylate methyltransferase [Source:RefSeq peptide;Acc:NP_001156660]
Chr5_CNVR_75	8641	-0.910936	0.53184	2.15413e-188	Loss	Gain	5	117765361 to 117774001	region is within gene	CELSR1	cadherin, EGF LAG seven-pass G-type receptor 1 (flamingo homolog, Drosophila) [Source:HGNC Symbol;Acc:1850]
Chr5_CNVR_76	8641	-0.900321	0.535767	9.71842e-185	Loss	Gain	5	117774865 to 117783505	region is within gene	CELSR1	cadherin, EGF LAG seven-pass G-type receptor 1 (flamingo homolog, Drosophila) [Source:HGNC Symbol;Acc:1850]
Chr5_CNVR_77	18145	-0.899316	0.536141	0	Loss	Gain	5	117805105 to 117823249	region is within gene	CELSR1	cadherin, EGF LAG seven-pass G-type receptor 1 (flamingo homolog, Drosophila) [Source:HGNC Symbol;Acc:1850]
Chr5_CNVR_80	9505	-0.94858	0.518142	2.02589e-221	Loss	Gain	5	118011601 to 118021105	region overlaps with left side of gene	GRAMD4	death-inducing-protein [Source:RefSeq peptide;Acc:NP_001095733]
Chr5_CNVR_81	12961	-0.882562	0.542403	6.0686e-267	Loss	Gain	5	118032337 to 118045297	region overlaps with left side of gene	-	ceramide kinase [Source:HGNC Symbol;Acc:19256]
Chr5_CNVR_83	9505	-0.83585	0.560253	5.05904e-179	Loss	Gain	5	118098865 to 118108369	region is within gene	TBC1D22A	TBC1 domain family member 22A [Source:RefSeq peptide;Acc:NP_001069988]
Chr5_CNVR_84	11233	-0.837669	0.559547	5.57712e-212	Loss	Gain	5	118117873 to 118129105	region is within gene	TBC1D22A	TBC1 domain family member 22A [Source:RefSeq peptide;Acc:NP_001069988]
Chr5_CNVR_85	10369	-0.848756	0.555263	2.81722e-200	Loss	Gain	5	118158481 to 118168849	region is within gene	TBC1D22A	TBC1 domain family member 22A [Source:RefSeq peptide;Acc:NP_001069988]
Chr5_CNVR_86	12961	-0.853977	0.553257	1.91805e-252	Loss	Gain	5	118177489 to 118190449	region is within gene	TBC1D22A	TBC1 domain family member 22A [Source:RefSeq peptide;Acc:NP_001069988]
Chr5_CNVR_87	8641	-0.907251	0.5332	4.01658e-187	Loss	Gain	5	119500273 to 119508913	region is within gene	FAM19A5	Protein FAM19A5 [Source:UniProtKB/Swiss-Prot;Acc:Q3ZBS2]
Chr5_CNVR_88	19009	-0.875735	0.544976	0	Loss	Gain	5	119543473 to 119562481	region is within gene	FAM19A5	Protein FAM19A5 [Source:UniProtKB/Swiss-Prot;Acc:Q3ZBS2]
Chr5_CNVR_89	15553	-0.880769	0.543078	0	Loss	Gain	5	119570257 to 119585809	region is within gene	FAM19A5	Protein FAM19A5 [Source:UniProtKB/Swiss-Prot;Acc:Q3ZBS2]
Chr5_CNVR_91	8641	-0.917087	0.529577	1.61495e-190	Loss	Gain	5	120853297 to 120861937	region overlaps with left side of gene	-	bromodomain containing 1 [Source:HGNC Symbol;Acc:1102]
Chr5_CNVR_94	12961	-0.882353	0.542482	7.7579e-267	Loss	Gain	5	120911185 to 120924145	region overlaps with right side of gene	ALG12	alpha-1,6-mannosyltransferase ALG12 [Source:RefSeq peptide;Acc:NP_001096816]
Chr6_CNVR_10	10401	-3.1146	0.115455	0	Loss	Gain	6	23130801 to 23141201	region is within gene	NHEDC2	solute carrier family 9, subfamily B (NHA2, cation proton antiporter 2), member 2 [Source:HGNC Symbol;Acc:25143]
Chr6_CNVR_3	9601	1.03675	2.0516	2.51361e-291	Gain	Loss	6	38832401 to 38842001	region overlaps with right side of gene	LCORL	ligand dependent nuclear receptor corepressor-like [Source:HGNC Symbol;Acc:30776]
Chr6_CNVR_6	8801	0.925992	1.89999	3.51243e-221	Gain	Loss	6	60766801 to 60775601	region is within gene	N4BP2	NEDD4 binding protein 2 [Source:HGNC Symbol;Acc:29851]
Chr6_CNVR_13	22401	-0.852165	0.553953	0	Loss	Gain	6	104630801 to 104653201	region is within gene	PPP2R2C	protein phosphatase 2, regulatory subunit B, gamma [Source:HGNC Symbol;Acc:9306]
Chr6_CNVR_14	9601	-0.885706	0.541223	7.57288e-216	Loss	Gain	6	104656401 to 104666001	region overlaps with left side of gene	PPP2R2C	protein phosphatase 2, regulatory subunit B, gamma [Source:HGNC Symbol;Acc:9306]
Chr6_CNVR_16	8001	-0.85472	0.552973	1.2625e-169	Loss	Gain	6	106767601 to 106775601	region is within gene	NSG1	neuron-specific protein family member 1 [Source:RefSeq peptide;Acc:NP_001071425]
Chr6_CNVR_17	12801	-0.903278	0.534671	8.25018e-297	Loss	Gain	6	106810801 to 106823601	region is within gene	NSG1	neuron-specific protein family member 1 [Source:RefSeq peptide;Acc:NP_001071425]
Chr6_CNVR_18	34401	-0.943706	0.519896	0	Loss	Gain	6	106824401 to 106858801	region is within gene	NSG1	neuron-specific protein family member 1 [Source:RefSeq peptide;Acc:NP_001071425]
Chr6_CNVR_19	8801	-1.03252	0.488856	2.27027e-255	Loss	Gain	6	106861201 to 106870001	region is within gene	NSG1	neuron-specific protein family member 1 [Source:RefSeq peptide;Acc:NP_001071425]
Chr6_CNVR_19	8801	-1.03252	0.488856	2.27027e-255	Loss	Gain	6	106861201 to 106870001	region overlaps with right side of gene	-	H6 family homeobox 1 [Source:HGNC Symbol;Acc:5017]
Chr6_CNVR_20	9601	-0.898164	0.536569	5.16437e-221	Loss	Gain	6	106897201 to 106906801	region is within gene	NSG1	neuron-specific protein family member 1 [Source:RefSeq peptide;Acc:NP_001071425]
Chr6_CNVR_21	15201	-0.924481	0.52687	0	Loss	Gain	6	106917201 to 106932401	region is within gene	NSG1	neuron-specific protein family member 1 [Source:RefSeq peptide;Acc:NP_001071425]
Chr6_CNVR_22	10401	-0.866745	0.548383	3.31305e-225	Loss	Gain	6	106933201 to 106943601	region is within gene	NSG1	neuron-specific protein family member 1 [Source:RefSeq peptide;Acc:NP_001071425]
Chr6_CNVR_23	16001	-0.934374	0.52327	0	Loss	Gain	6	106944401 to 106960401	region is within gene	NSG1	neuron-specific protein family member 1 [Source:RefSeq peptide;Acc:NP_001071425]
Chr6_CNVR_24	9601	-0.920917	0.528173	1.58852e-230	Loss	Gain	6	106962001 to 106971601	region is within gene	NSG1	neuron-specific protein family member 1 [Source:RefSeq peptide;Acc:NP_001071425]
Chr6_CNVR_25	14401	-0.979708	0.507082	0	Loss	Gain	6	106983601 to 106998001	region is within gene	NSG1	neuron-specific protein family member 1 [Source:RefSeq peptide;Acc:NP_001071425]
Chr6_CNVR_26	16801	-1.07418	0.47494	0	Loss	Gain	6	107016401 to 107033201	region is within gene	NSG1	neuron-specific protein family member 1 [Source:RefSeq peptide;Acc:NP_001071425]
Chr6_CNVR_27	16001	-0.936874	0.522364	0	Loss	Gain	6	107034001 to 107050001	region is within gene	NSG1	neuron-specific protein family member 1 [Source:RefSeq peptide;Acc:NP_001071425]
Chr6_CNVR_28	16801	-0.908054	0.532903	0	Loss	Gain	6	107059601 to 107076401	region is within gene	NSG1	neuron-specific protein family member 1 [Source:RefSeq peptide;Acc:NP_001071425]
Chr6_CNVR_29	22401	-0.891967	0.538879	0	Loss	Gain	6	107086001 to 107108401	region is within gene	NSG1	neuron-specific protein family member 1 [Source:RefSeq peptide;Acc:NP_001071425]
Chr6_CNVR_30	21601	-0.872943	0.546032	0	Loss	Gain	6	107155601 to 107177201	region is within gene	NSG1	neuron-specific protein family member 1 [Source:RefSeq peptide;Acc:NP_001071425]
Chr6_CNVR_31	20801	-0.933601	0.52355	0	Loss	Gain	6	107187601 to 107208401	region is within gene	NSG1	neuron-specific protein family member 1 [Source:RefSeq peptide;Acc:NP_001071425]
Chr6_CNVR_31	20801	-0.933601	0.52355	0	Loss	Gain	6	107187601 to 107208401	gene is within region	MIR1777A	bta-mir-1777a [Source:miRBase;Acc:MI0011508]
Chr6_CNVR_31	20801	-0.933601	0.52355	0	Loss	Gain	6	107187601 to 107208401	region overlaps with right side of gene	LRPAP1	alpha-2-macroglobulin receptor-associated protein [Source:RefSeq peptide;Acc:NP_001073694]
Chr6_CNVR_32	11201	-0.976768	0.508117	2.8649e-296	Loss	Gain	6	107238001 to 107249201	region is within gene	NSG1	neuron-specific protein family member 1 [Source:RefSeq peptide;Acc:NP_001071425]
Chr6_CNVR_32	11201	-0.976768	0.508117	2.8649e-296	Loss	Gain	6	107238001 to 107249201	region is within gene	DOK7	docking protein 7 [Source:HGNC Symbol;Acc:26594]
Chr6_CNVR_33	11201	-0.983912	0.505607	7.51689e-300	Loss	Gain	6	107250001 to 107261201	region is within gene	NSG1	neuron-specific protein family member 1 [Source:RefSeq peptide;Acc:NP_001071425]
Chr6_CNVR_33	11201	-0.983912	0.505607	7.51689e-300	Loss	Gain	6	107250001 to 107261201	region overlaps with left side of gene	DOK7	docking protein 7 [Source:HGNC Symbol;Acc:26594]
Chr6_CNVR_34	12801	-1.03183	0.489089	0	Loss	Gain	6	107262801 to 107275601	region is within gene	NSG1	neuron-specific protein family member 1 [Source:RefSeq peptide;Acc:NP_001071425]
Chr6_CNVR_34	12801	-1.03183	0.489089	0	Loss	Gain	6	107262801 to 107275601	gene is within region	LOC100337361	HGF activator [Source:HGNC Symbol;Acc:4894]
Chr6_CNVR_35	8801	-0.995099	0.501701	1.77429e-240	Loss	Gain	6	107297201 to 107306001	region is within gene	NSG1	neuron-specific protein family member 1 [Source:RefSeq peptide;Acc:NP_001071425]
Chr6_CNVR_35	8801	-0.995099	0.501701	1.77429e-240	Loss	Gain	6	107297201 to 107306001	region is within gene	RGS12	regulator of G-protein signaling 12 [Source:HGNC Symbol;Acc:9994]
Chr6_CNVR_36	12001	-0.895449	0.53758	2.53032e-274	Loss	Gain	6	107314001 to 107326001	region is within gene	NSG1	neuron-specific protein family member 1 [Source:RefSeq peptide;Acc:NP_001071425]
Chr6_CNVR_36	12001	-0.895449	0.53758	2.53032e-274	Loss	Gain	6	107314001 to 107326001	region overlaps with left side of gene	RGS12	regulator of G-protein signaling 12 [Source:HGNC Symbol;Acc:9994]
Chr6_CNVR_37	8001	-0.904957	0.534049	6.94692e-187	Loss	Gain	6	107673201 to 107681201	region is within gene	HTT	huntingtin [Source:HGNC Symbol;Acc:4851]
Chr6_CNVR_37	8001	-0.904957	0.534049	6.94692e-187	Loss	Gain	6	107673201 to 107681201	gene is within region	MIR2451	bta-mir-2451 [Source:miRBase;Acc:MI0011507]
Chr6_CNVR_38	15201	-0.854921	0.552896	0	Loss	Gain	6	107687601 to 107702801	region is within gene	HTT	huntingtin [Source:HGNC Symbol;Acc:4851]
Chr6_CNVR_39	17601	-0.91001	0.532182	0	Loss	Gain	6	107754801 to 107772401	region is within gene	HTT	huntingtin [Source:HGNC Symbol;Acc:4851]
Chr6_CNVR_40	8801	-0.949575	0.517785	1.35567e-222	Loss	Gain	6	107775601 to 107784401	region is within gene	HTT	huntingtin [Source:HGNC Symbol;Acc:4851]
Chr6_CNVR_41	8801	-1.00043	0.49985	1.36965e-242	Loss	Gain	6	107786801 to 107795601	region is within gene	HTT	huntingtin [Source:HGNC Symbol;Acc:4851]
Chr6_CNVR_43	12001	-0.833056	0.561339	1.9304e-242	Loss	Gain	6	108349201 to 108361201	region overlaps with right side of gene	-	-
Chr6_CNVR_44	10401	-0.94166	0.520634	4.85537e-259	Loss	Gain	6	108366001 to 108376401	region overlaps with left side of gene	-	-
Chr6_CNVR_46	11201	-0.8563	0.552368	2.16636e-237	Loss	Gain	6	108426001 to 108437201	region overlaps with right side of gene	ZFYVE28	zinc finger, FYVE domain containing 28 [Source:HGNC Symbol;Acc:29334]
Chr6_CNVR_48	8001	-0.860129	0.550903	1.8366e-171	Loss	Gain	6	109002801 to 109010801	region is within gene	GAK	cyclin-G-associated kinase [Source:RefSeq peptide;Acc:NP_001039549]
Chr6_CNVR_49	12801	-0.95621	0.515409	0	Loss	Gain	6	109036401 to 109049201	region is within gene	TMEM175	transmembrane protein 175 [Source:RefSeq peptide;Acc:NP_001069081]
Chr6_CNVR_52	8001	-0.989744	0.503567	6.9778e-217	Loss	Gain	6	109342001 to 109350001	region overlaps with left side of gene	MAEA	macrophage erythroblast attacher [Source:RefSeq peptide;Acc:NP_001029587]
Chr6_CNVR_53	11201	-0.861443	0.550402	7.74447e-240	Loss	Gain	6	109371601 to 109382801	region overlaps with left side of gene	LOC510550	UV-stimulated scaffold protein A [Source:HGNC Symbol;Acc:29304]
Chr6_CNVR_61	34401	-0.884469	0.541687	0	Loss	Gain	6	109591601 to 109626001	region overlaps with right side of gene	SLBP	stem-loop binding protein [Source:RefSeq peptide;Acc:NP_001039345]
Chr6_CNVR_62	16801	-0.921688	0.527891	0	Loss	Gain	6	109719601 to 109736401	region overlaps with left side of gene	LETM1	LETM1 and EF-hand domain-containing protein 1, mitochondrial precursor [Source:RefSeq peptide;Acc:NP_001069082]
Chr6_CNVR_65	8801	-0.896952	0.53702	2.61655e-202	Loss	Gain	6	109810801 to 109819601	region is within gene	WHSC1	Wolf-Hirschhorn syndrome candidate 1 [Source:HGNC Symbol;Acc:12766]
Chr6_CNVR_85	8001	-0.900751	0.535608	2.00953e-185	Loss	Gain	6	118880401 to 118888401	region overlaps with right side of gene	-	sortilin-related VPS10 domain containing receptor 2 [Source:HGNC Symbol;Acc:16698]
Chr6_CNVR_86	8801	-0.94603	0.519059	3.25332e-221	Loss	Gain	6	118891601 to 118900401	region is within gene	-	sortilin-related VPS10 domain containing receptor 2 [Source:HGNC Symbol;Acc:16698]
Chr6_CNVR_87	8801	-0.87992	0.543398	7.61752e-196	Loss	Gain	6	118904401 to 118913201	region is within gene	-	sortilin-related VPS10 domain containing receptor 2 [Source:HGNC Symbol;Acc:16698]
Chr6_CNVR_88	11201	-0.86362	0.549572	7.09728e-241	Loss	Gain	6	119055601 to 119066801	region is within gene	AFAP1	actin filament associated protein 1 [Source:HGNC Symbol;Acc:24017]
Chr6_CNVR_89	20801	-0.854575	0.553028	0	Loss	Gain	6	119093201 to 119114001	region overlaps with left side of gene	AFAP1	actin filament associated protein 1 [Source:HGNC Symbol;Acc:24017]
Chr6_CNVR_89	20801	-0.854575	0.553028	0	Loss	Gain	6	119093201 to 119114001	region overlaps with right side of gene	-	actin binding LIM protein family, member 2 [Source:HGNC Symbol;Acc:19195]
Chr6_CNVR_90	11201	-0.85128	0.554293	5.21306e-235	Loss	Gain	6	119130801 to 119142001	region is within gene	-	actin binding LIM protein family, member 2 [Source:HGNC Symbol;Acc:19195]
Chr6_CNVR_91	13601	-0.954976	0.51585	0	Loss	Gain	6	119143601 to 119157201	region is within gene	-	actin binding LIM protein family, member 2 [Source:HGNC Symbol;Acc:19195]
Chr6_CNVR_91	13601	-0.954976	0.51585	0	Loss	Gain	6	119143601 to 119157201	gene is within region	MIR95	bta-mir-95 [Source:miRBase;Acc:MI0009910]
Chr6_CNVR_92	43201	-0.996765	0.501123	0	Loss	Gain	6	119198001 to 119241201	region overlaps with left side of gene	-	actin binding LIM protein family, member 2 [Source:HGNC Symbol;Acc:19195]
Chr6_CNVR_97	8801	-0.948706	0.518097	2.95485e-222	Loss	Gain	6	119321201 to 119330001	region overlaps with right side of gene	LOC100300032	-
Chr6_CNVR_98	8001	-0.926818	0.526017	1.59622e-194	Loss	Gain	6	119338801 to 119346801	region is within gene	LOC100300032	-
Chr6_CNVR_99	12001	-1.00685	0.497631	0	Loss	Gain	6	119353201 to 119365201	region overlaps with left side of gene	LOC100300032	-
Chr6_CNVR_101	8801	-0.954712	0.515945	1.3442e-224	Loss	Gain	6	119392401 to 119401201	region is within gene	-	HtrA serine peptidase 3 [Source:HGNC Symbol;Acc:30406]
Chr6_CNVR_102	23201	-0.902768	0.53486	0	Loss	Gain	6	119408401 to 119431601	region overlaps with left side of gene	-	HtrA serine peptidase 3 [Source:HGNC Symbol;Acc:30406]
Chr8_CNVR_2	12545	1.31917	2.49523	0	Gain	Loss	8	23173081 to 23185625	gene is within region	IFNB3	interferon beta-3 precursor [Source:RefSeq peptide;Acc:NP_001107769]
Chr8_CNVR_15	15681	-1.18889	0.438641	0	Loss	Gain	8	60536169 to 60551849	gene is within region	LOC506202	-
Chr8_CNVR_10	7841	0.895766	1.8606	8.70715e-197	Gain	Loss	8	61629065 to 61636905	region is within gene	ZCCHC7	zinc finger CCHC domain-containing protein 7 [Source:RefSeq peptide;Acc:NP_001039565]
Chr8_CNVR_11	10977	0.946173	1.92675	7.58676e-302	Gain	Loss	8	61640041 to 61651017	region is within gene	ZCCHC7	zinc finger CCHC domain-containing protein 7 [Source:RefSeq peptide;Acc:NP_001039565]
Chr8_CNVR_16	7841	-0.881315	0.542872	3.78616e-178	Loss	Gain	8	69977097 to 69984937	region overlaps with left side of gene	SFTPC	Pulmonary surfactant-associated protein C [Source:UniProtKB/Swiss-Prot;Acc:P15783]
Chr8_CNVR_16	7841	-0.881315	0.542872	3.78616e-178	Loss	Gain	8	69977097 to 69984937	region overlaps with right side of gene	-	bone morphogenetic protein 1 [Source:HGNC Symbol;Acc:1067]
Chr8_CNVR_17	10193	-0.975187	0.508674	2.84248e-273	Loss	Gain	8	70692889 to 70703081	region is within gene	PEBP4	phosphatidylethanolamine-binding protein 4 [Source:RefSeq peptide;Acc:NP_001029612]
Chr8_CNVR_18	9409	-1.02565	0.491188	6.09418e-274	Loss	Gain	8	70812057 to 70821465	region overlaps with left side of gene	-	-
Chr8_CNVR_19	10977	-1.50049	0.353433	0	Loss	Gain	8	70829305 to 70840281	region overlaps with right side of gene	LOC613985	rho-related BTB domain-containing protein 2 [Source:RefSeq peptide;Acc:NP_001096574]
Chr8_CNVR_20	32929	-2.14091	0.226737	0	Loss	Gain	8	70841849 to 70874777	region is within gene	LOC613985	rho-related BTB domain-containing protein 2 [Source:RefSeq peptide;Acc:NP_001096574]
Chr8_CNVR_21	14113	-1.07485	0.47472	0	Loss	Gain	8	70887321 to 70901433	region overlaps with left side of gene	LOC613985	rho-related BTB domain-containing protein 2 [Source:RefSeq peptide;Acc:NP_001096574]
Chr8_CNVR_28	23521	-1.6509	0.318441	0	Loss	Gain	8	71175049 to 71198569	region overlaps with left side of gene	LOC100336666	-
Chr8_CNVR_28	23521	-1.6509	0.318441	0	Loss	Gain	8	71175049 to 71198569	gene is within region	TNFRSF10A	-
Chr8_CNVR_29	10977	-1.19455	0.436924	0	Loss	Gain	8	71231497 to 71242473	region is within gene	CHMP7	charged multivesicular body protein 7 [Source:RefSeq peptide;Acc:NP_001092589]
Chr8_CNVR_30	10193	-0.886488	0.540929	2.96579e-233	Loss	Gain	8	77274569 to 77284761	region is within gene	CNTFR	ciliary neurotrophic factor receptor [Source:HGNC Symbol;Acc:2170]
Chr8_CNVR_32	26657	-1.30759	0.403996	0	Loss	Gain	8	83232969 to 83259625	region is within gene	FANCC	Fanconi anemia group C protein homolog [Source:RefSeq peptide;Acc:NP_776741]
Chr8_CNVR_32	26657	-1.30759	0.403996	0	Loss	Gain	8	83232969 to 83259625	gene is within region	TSPY	Uncharacterized protein [Source:UniProtKB/TrEMBL;Acc:F1N175]
Chr8_CNVR_34	9409	-0.795802	0.576023	2.96843e-179	Loss	Gain	8	105235929 to 105245337	region is within gene	-	AT-hook transcription factor [Source:HGNC Symbol;Acc:24108]
Chr8_CNVR_35	10193	-0.930127	0.524812	9.0556e-253	Loss	Gain	8	105261801 to 105271993	region is within gene	-	AT-hook transcription factor [Source:HGNC Symbol;Acc:24108]
Chr8_CNVR_37	11761	-0.867972	0.547916	2.16627e-259	Loss	Gain	8	112999097 to 113010857	region overlaps with right side of gene	TSSC1	Tumor suppressing subtransferable candidate 1Uncharacterized protein [Source:UniProtKB/TrEMBL;Acc:Q3MHK1]
Chr8_CNVR_38	10977	-0.842215	0.557787	3.82134e-230	Loss	Gain	8	113033593 to 113044569	region is within gene	TSSC1	Tumor suppressing subtransferable candidate 1Uncharacterized protein [Source:UniProtKB/TrEMBL;Acc:Q3MHK1]
Chr9_CNVR_6	12630	-1.71035	0.305586	0	Loss	Gain	9	42029694 to 42042323	region is within gene	FOXO3	forkhead box O3 [Source:HGNC Symbol;Acc:3821]
Chr9_CNVR_1	9262	0.9386	1.91667	9.06863e-227	Gain	Loss	9	48624238 to 48633499	region is within gene	GRIK2	glutamate receptor, ionotropic, kainate 2 [Source:HGNC Symbol;Acc:4580]
Chr9_CNVR_4	16840	1.01761	2.02456	0	Gain	Loss	9	88307698 to 88324537	region is within gene	RAET1G	retinoic acid early transcript 1G [Source:RefSeq peptide;Acc:NP_991354]
Chr9_CNVR_4	16840	1.01761	2.02456	0	Gain	Loss	9	88307698 to 88324537	region overlaps with left side of gene	-	-
Chr9_CNVR_8	8420	-0.780997	0.581965	3.22533e-145	Loss	Gain	9	96037258 to 96045677	region is within gene	SYNJ2	synaptojanin 2 [Source:HGNC Symbol;Acc:11504]
Chr9_CNVR_9	10946	-0.853306	0.553515	2.40167e-219	Loss	Gain	9	97695156 to 97706101	region is within gene	IGF2R	cation-independent mannose-6-phosphate receptor [Source:RefSeq peptide;Acc:NP_776777]
Chr9_CNVR_11	13472	-0.859514	0.551138	7.64339e-273	Loss	Gain	9	103515060 to 103528531	region overlaps with right side of gene	TTLL2	probable tubulin polyglutamylase TTLL2 [Source:RefSeq peptide;Acc:NP_001069261]
Chr9_CNVR_12	13472	-0.87015	0.54709	1.21154e-278	Loss	Gain	9	103544530 to 103558001	region is within gene	-	unc-93 homolog A (C. elegans) [Source:HGNC Symbol;Acc:12570]
Chr9_CNVR_17	13472	-0.871895	0.546428	1.34425e-279	Loss	Gain	9	103936902 to 103950373	region is within gene	-	kinesin family member 25 [Source:HGNC Symbol;Acc:6390]
Chr9_CNVR_18	17682	-0.973869	0.509139	0	Loss	Gain	9	103953742 to 103971423	region is within gene	-	kinesin family member 25 [Source:HGNC Symbol;Acc:6390]
Chr9_CNVR_20	18524	-0.967609	0.511353	0	Loss	Gain	9	104106986 to 104125509	region overlaps with right side of gene	DACT2	dapper, antagonist of beta-catenin, homolog 2 (Xenopus laevis) [Source:HGNC Symbol;Acc:21231]
Chr9_CNVR_23	10104	-0.83261	0.561512	2.87381e-194	Loss	Gain	9	104340220 to 104350323	region is within gene	SMOC2	SPARC-related modular calcium-binding protein 2 [Source:RefSeq peptide;Acc:NP_001091603]
Chr9_CNVR_24	10104	-0.868688	0.547645	6.48127e-209	Loss	Gain	9	104375584 to 104385687	region overlaps with left side of gene	SMOC2	SPARC-related modular calcium-binding protein 2 [Source:RefSeq peptide;Acc:NP_001091603]
Chr10_CNVR_1	20148	1.5203	2.86851	0	Gain	Loss	10	22586347 to 22606494	region is within gene	TCRA	hypothetical protein LOC785621 [Source:RefSeq peptide;Acc:NP_001091944]
Chr10_CNVR_2	28032	2.33652	5.05084	0	Gain	Loss	10	22708111 to 22736142	region is within gene	TCRA	hypothetical protein LOC785621 [Source:RefSeq peptide;Acc:NP_001091944]
Chr10_CNVR_2	28032	2.33652	5.05084	0	Gain	Loss	10	22708111 to 22736142	gene is within region	LOC787105	-
Chr10_CNVR_3	12264	1.43624	2.70615	0	Gain	Loss	10	23301163 to 23313426	region overlaps with left side of gene	TCRA	hypothetical protein LOC785621 [Source:RefSeq peptide;Acc:NP_001091944]
Chr10_CNVR_17	21900	-1.01889	0.493495	0	Loss	Gain	10	23324815 to 23346714	gene is within region	LOC786717	Uncharacterized protein [Source:UniProtKB/TrEMBL;Acc:E1BBJ3]
Chr10_CNVR_17	21900	-1.01889	0.493495	0	Loss	Gain	10	23324815 to 23346714	gene is within region	-	-
Chr10_CNVR_18	61320	-2.52963	0.173183	0	Loss	Gain	10	23369491 to 23430810	gene is within region	LOC786881	-
Chr10_CNVR_19	18396	-1.91851	0.264527	0	Loss	Gain	10	23716387 to 23734782	gene is within region	LOC100336634	-
Chr10_CNVR_7	8760	1.0258	2.03609	1.4614e-247	Gain	Loss	10	24006343 to 24015102	gene is within region	-	Uncharacterized protein [Source:UniProtKB/TrEMBL;Acc:F1MPK8]
Chr10_CNVR_20	15768	-0.919256	0.528782	0	Loss	Gain	10	24117595 to 24133362	gene is within region	-	Uncharacterized protein [Source:UniProtKB/TrEMBL;Acc:F1MBP3]
Chr10_CNVR_22	14892	-1.03673	0.487432	0	Loss	Gain	10	25061047 to 25075938	gene is within region	-	-
Chr10_CNVR_10	13140	1.80103	3.48468	0	Gain	Loss	10	25103095 to 25116234	gene is within region	-	-
Chr10_CNVR_11	16644	2.56611	5.9221	0	Gain	Loss	10	25156531 to 25173174	gene is within region	LOC509509	-
Chr10_CNVR_11	16644	2.56611	5.9221	0	Gain	Loss	10	25156531 to 25173174	gene is within region	LOC100300850	-
Chr10_CNVR_12	8760	2.2017	4.6002	0	Gain	Loss	10	27364051 to 27372810	region overlaps with left side of gene	OR4K14	olfactory receptor, family 4, subfamily K, member 1 [Source:HGNC Symbol;Acc:14726]
Chr10_CNVR_13	25404	1.29169	2.44814	0	Gain	Loss	10	27634735 to 27660138	gene is within region	LOC787247	-
Chr10_CNVR_23	10512	-1.68753	0.310458	0	Loss	Gain	10	32527195 to 32537706	region is within gene	C10H15orf41	Uncharacterized protein C15orf41 homolog [Source:UniProtKB/Swiss-Prot;Acc:Q5E9S8]
Chr10_CNVR_23	10512	-1.68753	0.310458	0	Loss	Gain	10	32527195 to 32537706	region overlaps with right side of gene	-	-
Chr10_CNVR_15	14892	1.15841	2.23211	0	Gain	Loss	10	53140351 to 53155242	region is within gene	TCF12	transcription factor 12 [Source:RefSeq peptide;Acc:NP_001071353]
Chr10_CNVR_16	16644	1.33263	2.51861	0	Gain	Loss	10	79246903 to 79263546	region is within gene	GPHN	gephyrin [Source:RefSeq peptide;Acc:NP_001071474]
Chr10_CNVR_25	8760	-0.835299	0.560467	8.56002e-163	Loss	Gain	10	81029563 to 81038322	region is within gene	ACTN1	Alpha-actinin-1 [Source:UniProtKB/Swiss-Prot;Acc:Q3B7N2]
Chr11_CNVR_5	10523	-6.82017	0.00884961	0	Loss	Gain	11	36297716 to 36308238	region is within gene	ASB3	ankyrin repeat and SOCS box protein 3 [Source:RefSeq peptide;Acc:NP_001070395]
Chr11_CNVR_6	67529	-1.52157	0.348306	0	Loss	Gain	11	99327706 to 99395234	region overlaps with right side of gene	CCBL1	kynurenine--oxoglutarate transaminase 1 [Source:RefSeq peptide;Acc:NP_001071446]
Chr11_CNVR_6	67529	-1.52157	0.348306	0	Loss	Gain	11	99327706 to 99395234	gene is within region	-	-
Chr11_CNVR_8	9647	-0.909557	0.532349	5.12186e-206	Loss	Gain	11	103807422 to 103817068	region is within gene	-	Uncharacterized protein [Source:UniProtKB/TrEMBL;Acc:F1MDL7]
Chr11_CNVR_9	8769	-0.851589	0.554174	6.49806e-168	Loss	Gain	11	103891614 to 103900382	region is within gene	-	small nuclear RNA activating complex, polypeptide 4, 190kDa [Source:HGNC Symbol;Acc:11137]
Chr11_CNVR_13	8771	-0.828628	0.563064	2.56286e-160	Loss	Gain	11	104311696 to 104320466	gene is within region	RPL7A	60S ribosomal protein L7a [Source:UniProtKB/Swiss-Prot;Acc:Q2TBQ5]
Chr11_CNVR_13	8771	-0.828628	0.563064	2.56286e-160	Loss	Gain	11	104311696 to 104320466	gene is within region	-	Small nucleolar RNA SNORD24 [Source:RFAM;Acc:RF00069]
Chr11_CNVR_13	8771	-0.828628	0.563064	2.56286e-160	Loss	Gain	11	104311696 to 104320466	gene is within region	-	Small nucleolar RNA SNORD24 [Source:RFAM;Acc:RF00069]
Chr11_CNVR_13	8771	-0.828628	0.563064	2.56286e-160	Loss	Gain	11	104311696 to 104320466	gene is within region	-	Small nucleolar RNA SNORD36 [Source:RFAM;Acc:RF00049]
Chr11_CNVR_13	8771	-0.828628	0.563064	2.56286e-160	Loss	Gain	11	104311696 to 104320466	gene is within region	-	Small nucleolar RNA SNORD36 [Source:RFAM;Acc:RF00049]
Chr11_CNVR_13	8771	-0.828628	0.563064	2.56286e-160	Loss	Gain	11	104311696 to 104320466	gene is within region	-	Small nucleolar RNA SNORD36 [Source:RFAM;Acc:RF00049]
Chr11_CNVR_13	8771	-0.828628	0.563064	2.56286e-160	Loss	Gain	11	104311696 to 104320466	region overlaps with right side of gene	SURF1	surfeit 1 [Source:HGNC Symbol;Acc:11474]
Chr11_CNVR_13	8771	-0.828628	0.563064	2.56286e-160	Loss	Gain	11	104311696 to 104320466	region overlaps with right side of gene	SURF2	surfeit 2 [Source:HGNC Symbol;Acc:11475]
Chr11_CNVR_15	8771	-0.825241	0.564388	3.32272e-159	Loss	Gain	11	104457278 to 104466048	region overlaps with left side of gene	TMEM8C	transmembrane protein 8C [Source:HGNC Symbol;Acc:33778]
Chr11_CNVR_16	10525	-0.98265	0.506049	6.02504e-255	Loss	Gain	11	104485342 to 104495866	region is within gene	ADAMTSL2	Uncharacterized protein [Source:UniProtKB/TrEMBL;Acc:E1BIY2]
Chr11_CNVR_19	13155	-0.855213	0.552784	1.23189e-252	Loss	Gain	11	104593214 to 104606368	region is within gene	SARDH	Uncharacterized protein [Source:UniProtKB/TrEMBL;Acc:E1BB28]
Chr11_CNVR_20	9647	-0.93551	0.522858	7.94916e-216	Loss	Gain	11	104639694 to 104649340	region overlaps with right side of gene	-	vav 2 guanine nucleotide exchange factor [Source:HGNC Symbol;Acc:12658]
Chr11_CNVR_24	9647	-0.793502	0.576942	1.42958e-163	Loss	Gain	11	104851928 to 104861574	region overlaps with right side of gene	BRD3	bromodomain-containing protein 3 [Source:RefSeq peptide;Acc:NP_001070341]
Chr11_CNVR_4	8771	2.03126	4.08761	0	Gain	Loss	11	105125552 to 105134322	gene is within region	-	-
Chr11_CNVR_27	14033	-0.881588	0.54277	1.7186e-283	Loss	Gain	11	106232326 to 106246358	region overlaps with left side of gene	CLIC3	chloride intracellular channel protein 3 [Source:RefSeq peptide;Acc:NP_001093771]
Chr11_CNVR_27	14033	-0.881588	0.54277	1.7186e-283	Loss	Gain	11	106232326 to 106246358	region overlaps with left side of gene	C11H9orf142	hypothetical protein LOC505435 [Source:RefSeq peptide;Acc:NP_001093770]
Chr11_CNVR_27	14033	-0.881588	0.54277	1.7186e-283	Loss	Gain	11	106232326 to 106246358	region overlaps with right side of gene	LOC514980	lipocalin-like 1 [Source:HGNC Symbol;Acc:34436]
Chr11_CNVR_28	8769	-0.984457	0.505416	1.92059e-213	Loss	Gain	11	106313888 to 106322656	region overlaps with right side of gene	EDF1	Endothelial differentiation-related factor 1 [Source:UniProtKB/Swiss-Prot;Acc:Q3T0V7]
Chr11_CNVR_29	11401	-0.893331	0.53837	6.61514e-236	Loss	Gain	11	106354230 to 106365630	region overlaps with left side of gene	C11H9orf86	Putative GTP-binding protein Parf [Source:UniProtKB/Swiss-Prot;Acc:Q08DA0]
Chr11_CNVR_29	11401	-0.893331	0.53837	6.61514e-236	Loss	Gain	11	106354230 to 106365630	region overlaps with right side of gene	KIAA1984	hypothetical protein LOC618673 [Source:RefSeq peptide;Acc:NP_001030579]
Chr12_CNVR_2	10776	0.920458	1.89272	3.49719e-243	Gain	Loss	12	24262614 to 24273389	region is within gene	POSTN	periostin [Source:RefSeq peptide;Acc:NP_001035569]
Chr12_CNVR_37	110454	-2.72954	0.150774	0	Loss	Gain	12	71784774 to 71895227	region overlaps with right side of gene	LOC521568	-
Chr12_CNVR_38	11674	-0.988781	0.503904	3.09928e-280	Loss	Gain	12	71915882 to 71927555	region is within gene	LOC521568	-
Chr12_CNVR_12	12572	1.00059	2.00083	0	Gain	Loss	12	72174506 to 72187077	region is within gene	LOC531645	-
Chr12_CNVR_59	62860	-2.85804	0.137925	0	Loss	Gain	12	73572692 to 73635551	region overlaps with right side of gene	LOC100299180	-
Chr12_CNVR_60	35920	-2.35366	0.195649	0	Loss	Gain	12	73636450 to 73672369	region is within gene	LOC100299180	-
Chr12_CNVR_61	35920	-2.37968	0.192152	0	Loss	Gain	12	73675962 to 73711881	region overlaps with left side of gene	LOC100299180	-
Chr12_CNVR_66	24246	-2.86668	0.137102	0	Loss	Gain	12	73887890 to 73912135	region overlaps with right side of gene	LOC530437	-
Chr12_CNVR_67	26940	-1.69099	0.309714	0	Loss	Gain	12	73930994 to 73957933	region is within gene	LOC530437	-
Chr12_CNVR_75	368180	-3.46252	0.0907148	0	Loss	Gain	12	74767930 to 75136109	gene is within region	LOC527057	-
Chr12_CNVR_78	130210	-1.47335	0.360145	0	Loss	Gain	12	75445022 to 75575231	gene is within region	-	-
Chr12_CNVR_96	10776	-0.826561	0.563872	1.33407e-191	Loss	Gain	12	89003924 to 89014699	region overlaps with left side of gene	COL4A1	Collagen alpha-1(IV) chain [Source:UniProtKB/Swiss-Prot;Acc:Q7SIB2]
Chr12_CNVR_97	9878	-0.841048	0.558238	4.04008e-181	Loss	Gain	12	89335286 to 89345163	gene is within region	ING1	inhibitor of growth protein 1 [Source:RefSeq peptide;Acc:NP_001071382]
Chr12_CNVR_98	8980	-0.884327	0.54174	1.68578e-179	Loss	Gain	12	89454720 to 89463699	region is within gene	ARHGEF7	Rho guanine nucleotide exchange factor (GEF) 7 [Source:HGNC Symbol;Acc:15607]
Chr12_CNVR_105	11674	-0.786972	0.579559	1.62426e-190	Loss	Gain	12	90229694 to 90241367	region overlaps with left side of gene	TUBGCP3	tubulin, gamma complex associated protein 3 [Source:HGNC Symbol;Acc:18598]
Chr12_CNVR_108	29634	-0.870231	0.547059	0	Loss	Gain	12	90361700 to 90391333	region is within gene	ATP11A	ATPase, class VI, type 11A [Source:HGNC Symbol;Acc:13552]
Chr12_CNVR_109	12572	-0.995375	0.501606	6.4042e-305	Loss	Gain	12	90392232 to 90404803	region overlaps with left side of gene	ATP11A	ATPase, class VI, type 11A [Source:HGNC Symbol;Acc:13552]
Chr12_CNVR_111	11674	-0.852577	0.553795	1.05128e-218	Loss	Gain	12	90539504 to 90551177	region overlaps with left side of gene	PROZ	Vitamin K-dependent protein Z [Source:UniProtKB/Swiss-Prot;Acc:P00744]
Chr12_CNVR_111	11674	-0.852577	0.553795	1.05128e-218	Loss	Gain	12	90539504 to 90551177	region overlaps with right side of gene	PCID2	PCI domain-containing protein 2 [Source:RefSeq peptide;Acc:NP_001033674]
Chr12_CNVR_112	9878	-0.87291	0.546044	5.91611e-193	Loss	Gain	12	90584404 to 90594281	region overlaps with left side of gene	CUL4A	cullin 4A [Source:HGNC Symbol;Acc:2554]
Chr12_CNVR_113	8980	-0.844283	0.556987	6.31814e-166	Loss	Gain	12	90634692 to 90643671	region overlaps with left side of gene	GRTP1	growth hormone-regulated TBC protein 1 [Source:RefSeq peptide;Acc:NP_001096806]
Chr12_CNVR_114	8980	-0.909521	0.532362	3.54844e-188	Loss	Gain	12	90654448 to 90663427	gene is within region	MIR2302	bta-mir-2302 [Source:miRBase;Acc:MI0011314]
Chr12_CNVR_115	10776	-0.894479	0.537941	3.65733e-219	Loss	Gain	12	90746044 to 90756819	region overlaps with left side of gene	TFDP1	Transcription factor Dp-1 [Source:UniProtKB/Swiss-Prot;Acc:Q17QZ4]
Chr12_CNVR_116	8980	-0.900973	0.535525	3.19876e-185	Loss	Gain	12	90764902 to 90773881	region overlaps with right side of gene	GRK1	Rhodopsin kinase [Source:UniProtKB/Swiss-Prot;Acc:P28327]
Chr12_CNVR_117	10776	-0.894568	0.537908	3.36086e-219	Loss	Gain	12	90792740 to 90803515	region overlaps with right side of gene	-	family with sequence similarity 70, member B [Source:HGNC Symbol;Acc:28297]
Chr12_CNVR_118	8980	-0.886943	0.540759	2.14049e-180	Loss	Gain	12	90807108 to 90816087	region overlaps with left side of gene	-	family with sequence similarity 70, member B [Source:HGNC Symbol;Acc:28297]
Chr12_CNVR_119	16164	-0.854239	0.553157	5.2452e-303	Loss	Gain	12	90924746 to 90940909	region is within gene	RASA3	ras GTPase-activating protein 3 [Source:RefSeq peptide;Acc:NP_777101]
Chr12_CNVR_120	8980	-0.825115	0.564437	1.56854e-159	Loss	Gain	12	90948094 to 90957073	region is within gene	RASA3	ras GTPase-activating protein 3 [Source:RefSeq peptide;Acc:NP_777101]
Chr13_CNVR_8	8789	0.799714	1.74076	2.85361e-169	Gain	Loss	13	11176047 to 11184835	region overlaps with left side of gene	-	-
Chr13_CNVR_11	21975	1.05608	2.07927	0	Gain	Loss	13	11437989 to 11459963	region overlaps with left side of gene	-	-
Chr13_CNVR_13	25491	1.05668	2.08014	0	Gain	Loss	13	17837987 to 17863477	gene is within region	LOC615768	Uncharacterized protein [Source:UniProtKB/TrEMBL;Acc:F1ML09]
Chr13_CNVR_14	11427	1.044	2.06194	0	Gain	Loss	13	23349317 to 23360743	region is within gene	-	DnaJ (Hsp40) homolog, subfamily C, member 1 [Source:HGNC Symbol;Acc:20090]
Chr13_CNVR_16	51861	-5.11747	0.0288064	0	Loss	Gain	13	53932365 to 53984225	region is within gene	SIRPB1	signal-regulatory protein beta 1 [Source:RefSeq peptide;Acc:NP_001074380]
Chr13_CNVR_17	36919	-1.19373	0.43717	0	Loss	Gain	13	63029135 to 63066053	gene is within region	BPIFA2A	short palate, lung and nasal epithelium carcinoma-associated protein 2A precursor [Source:RefSeq peptide;Acc:NP_777228]
Chr14_CNVR_11	9624	-1.25962	0.417654	0	Loss	Gain	14	2137732 to 2147355	region overlaps with left side of gene	-	-
Chr14_CNVR_12	9624	-0.85698	0.552107	1.95111e-203	Loss	Gain	14	2161792 to 2171415	region overlaps with right side of gene	PUF60	poly(U)-binding-splicing factor PUF60 [Source:RefSeq peptide;Acc:NP_001039598]
Chr14_CNVR_13	8020	-0.835857	0.56025	7.64797e-163	Loss	Gain	14	2505048 to 2513067	region overlaps with right side of gene	-	zinc finger protein 696 [Source:HGNC Symbol;Acc:25872]
Chr14_CNVR_14	12832	-0.903263	0.534676	1.34452e-295	Loss	Gain	14	2913266 to 2926097	region overlaps with right side of gene	LOC529919	-
Chr14_CNVR_15	8020	-0.809046	0.570759	4.92567e-154	Loss	Gain	14	3559678 to 3567697	region overlaps with left side of gene	LOC100298824	-
Chr14_CNVR_18	12030	-0.955114	0.515801	3.93762e-304	Loss	Gain	14	11400030 to 11412059	region is within gene	ASAP1	arf-GAP with SH3 domain, ANK repeat and PH domain-containing protein 1 [Source:RefSeq peptide;Acc:NP_787015]
Chr14_CNVR_19	16842	-1.05966	0.479746	0	Loss	Gain	14	11417674 to 11434515	region is within gene	ASAP1	arf-GAP with SH3 domain, ANK repeat and PH domain-containing protein 1 [Source:RefSeq peptide;Acc:NP_787015]
Chr14_CNVR_46	9624	-0.889442	0.539823	1.40774e-216	Loss	Gain	14	32534334 to 32543957	region overlaps with left side of gene	-	-
Chr14_CNVR_6	8020	0.817998	1.76296	3.57092e-170	Gain	Loss	14	54400062 to 54408081	region is within gene	-	CUB and Sushi multiple domains 3 [Source:HGNC Symbol;Acc:19291]
Chr14_CNVR_7	8822	0.936675	1.91411	5.28592e-237	Gain	Loss	14	62711188 to 62720009	region is within gene	RIMS2	regulating synaptic membrane exocytosis 2 [Source:RefSeq peptide;Acc:NP_001095660]
Chr14_CNVR_8	8822	1.16725	2.24583	0	Gain	Loss	14	62810636 to 62819457	region is within gene	RIMS2	regulating synaptic membrane exocytosis 2 [Source:RefSeq peptide;Acc:NP_001095660]
Chr14_CNVR_9	8020	0.953813	1.93698	1.85873e-222	Gain	Loss	14	67336322 to 67344341	region is within gene	-	Uncharacterized protein [Source:UniProtKB/TrEMBL;Acc:E1BJS6]
Chr15_CNVR_27	9757	-0.78395	0.580774	2.57352e-160	Loss	Gain	15	30755395 to 30765151	region overlaps with left side of gene	PVRL1	poliovirus receptor-related 1 (herpesvirus entry mediator C) [Source:HGNC Symbol;Acc:9706]
Chr15_CNVR_28	9757	-2.06039	0.239751	0	Loss	Gain	15	45721747 to 45731503	region is within gene	PPFIBP2	PTPRF interacting protein, binding protein 2 (liprin beta 2) [Source:HGNC Symbol;Acc:9250]
Chr15_CNVR_3	14191	1.09627	2.13801	0	Gain	Loss	15	46894361 to 46908551	gene is within region	LOC506989	hypothetical protein LOC506989 [Source:RefSeq peptide;Acc:NP_001068761]
Chr15_CNVR_5	13305	1.08249	2.11768	0	Gain	Loss	15	49090573 to 49103877	gene is within region	LOC788633	-
Chr15_CNVR_30	35479	-4.21492	0.0538498	0	Loss	Gain	15	50719105 to 50754583	gene is within region	LOC788789	olfactory receptor, family 51, subfamily G, member 1 [Source:HGNC Symbol;Acc:14738]
Chr15_CNVR_30	35479	-4.21492	0.0538498	0	Loss	Gain	15	50719105 to 50754583	gene is within region	LOC506897	-
Chr15_CNVR_30	35479	-4.21492	0.0538498	0	Loss	Gain	15	50719105 to 50754583	gene is within region	LOC788917	olfactory receptor, family 51, subfamily A, member 7 [Source:HGNC Symbol;Acc:15188]
Chr15_CNVR_31	19513	-2.0472	0.241954	0	Loss	Gain	15	50788291 to 50807803	gene is within region	LOC788546	-
Chr15_CNVR_7	19513	1.06623	2.09395	0	Gain	Loss	15	50811353 to 50830865	gene is within region	LOC790399	-
Chr15_CNVR_32	12419	-2.68936	0.155032	0	Loss	Gain	15	50831753 to 50844171	gene is within region	-	U6 spliceosomal RNA [Source:RFAM;Acc:RF00026]
Chr15_CNVR_32	12419	-2.68936	0.155032	0	Loss	Gain	15	50831753 to 50844171	gene is within region	-	-
Chr15_CNVR_33	11531	-1.34875	0.392631	0	Loss	Gain	15	52215473 to 52227003	gene is within region	ART1	Mono(ADP-ribosyl)transferase [Source:UniProtKB/TrEMBL;Acc:Q95KW1]
Chr15_CNVR_35	18627	-1.88159	0.271384	0	Loss	Gain	15	52264259 to 52282885	gene is within region	ART5	ADP-ribosyltransferase 5 [Source:RefSeq peptide;Acc:NP_001098434]
Chr15_CNVR_8	22175	1.30288	2.46721	0	Gain	Loss	15	64543887 to 64566061	region is within gene	CSTF3	cleavage stimulation factor subunit 3 [Source:RefSeq peptide;Acc:NP_001093170]
Chr15_CNVR_38	9757	-0.832644	0.561499	8.1717e-178	Loss	Gain	15	77189845 to 77199601	region overlaps with left side of gene	CREB3L1	Uncharacterized protein [Source:UniProtKB/TrEMBL;Acc:E1BNX4]
Chr15_CNVR_11	16853	1.20982	2.31309	0	Gain	Loss	15	79816253 to 79833105	gene is within region	OR10AG1	-
Chr15_CNVR_12	17739	0.867134	1.82404	0	Gain	Loss	15	80490373 to 80508111	gene is within region	LOC508180	Uncharacterized protein [Source:UniProtKB/TrEMBL;Acc:F1MZ27]
Chr15_CNVR_12	17739	0.867134	1.82404	0	Gain	Loss	15	80490373 to 80508111	region overlaps with right side of gene	LOC615824	-
Chr15_CNVR_13	39915	0.932142	1.90811	0	Gain	Loss	15	80508999 to 80548913	gene is within region	OR8J1	Uncharacterized protein [Source:UniProtKB/TrEMBL;Acc:E1BN41]
Chr15_CNVR_14	19515	0.908333	1.87688	0	Gain	Loss	15	80569315 to 80588829	gene is within region	LOC785406	-
Chr15_CNVR_15	24837	0.93134	1.90705	0	Gain	Loss	15	80592377 to 80617213	gene is within region	LOC785470	Uncharacterized protein [Source:UniProtKB/TrEMBL;Acc:E1BPU4]
Chr15_CNVR_16	19515	0.890003	1.85318	0	Gain	Loss	15	80656241 to 80675755	gene is within region	LOC519317	-
Chr15_CNVR_17	23063	0.910643	1.87988	0	Gain	Loss	15	80679303 to 80702365	gene is within region	LOC100298605	-
Chr15_CNVR_17	23063	0.910643	1.87988	0	Gain	Loss	15	80679303 to 80702365	gene is within region	LOC785753	-
Chr15_CNVR_18	27497	0.853446	1.80681	0	Gain	Loss	15	80709461 to 80736957	gene is within region	-	-
Chr15_CNVR_21	35481	1.37127	2.58697	0	Gain	Loss	15	80807031 to 80842511	gene is within region	LOC785914	-
Chr15_CNVR_21	35481	1.37127	2.58697	0	Gain	Loss	15	80807031 to 80842511	gene is within region	LOC100299636	olfactory receptor, family 5, subfamily J, member 2 [Source:HGNC Symbol;Acc:19612]
Chr15_CNVR_21	35481	1.37127	2.58697	0	Gain	Loss	15	80807031 to 80842511	region overlaps with right side of gene	OR8K5	-
Chr15_CNVR_23	56767	1.11756	2.1698	0	Gain	Loss	15	81029669 to 81086435	gene is within region	OR5M3	olfactory receptor, family 5, subfamily M, member 3 [Source:HGNC Symbol;Acc:14806]
Chr15_CNVR_23	56767	1.11756	2.1698	0	Gain	Loss	15	81029669 to 81086435	gene is within region	OR5M11	olfactory receptor, family 5, subfamily M, member 11 [Source:HGNC Symbol;Acc:15291]
Chr15_CNVR_24	8871	1.14442	2.21057	6.75654e-297	Gain	Loss	15	81300203 to 81309073	region overlaps with left side of gene	LOC614143	Uncharacterized protein [Source:UniProtKB/TrEMBL;Acc:E1BFP7]
Chr15_CNVR_41	9757	-0.916762	0.529696	3.78005e-209	Loss	Gain	15	81812003 to 81821759	region overlaps with left side of gene	TNKS1BP1	tankyrase 1 binding protein 1, 182kDa [Source:HGNC Symbol;Acc:19081]
Chr15_CNVR_41	9757	-0.916762	0.529696	3.78005e-209	Loss	Gain	15	81812003 to 81821759	region overlaps with right side of gene	SSRP1	FACT complex subunit SSRP1 [Source:RefSeq peptide;Acc:NP_001094511]
Chr15_CNVR_42	17739	-0.849515	0.554971	0	Loss	Gain	15	81822647 to 81840385	region overlaps with left side of gene	SSRP1	FACT complex subunit SSRP1 [Source:RefSeq peptide;Acc:NP_001094511]
Chr15_CNVR_42	17739	-0.849515	0.554971	0	Loss	Gain	15	81822647 to 81840385	region overlaps with right side of gene	P2RX3	purinergic receptor P2X, ligand-gated ion channel, 3 [Source:HGNC Symbol;Acc:8534]
Chr15_CNVR_43	60317	-2.37584	0.192664	0	Loss	Gain	15	81869657 to 81929973	gene is within region	PRG3	proteoglycan 3 [Source:RefSeq peptide;Acc:NP_001091941]
Chr15_CNVR_43	60317	-2.37584	0.192664	0	Loss	Gain	15	81869657 to 81929973	region overlaps with right side of gene	PRG3	proteoglycan 3 [Source:RefSeq peptide;Acc:NP_001091942]
Chr15_CNVR_45	9757	-2.492	0.177759	0	Loss	Gain	15	83368687 to 83378443	region is within gene	LOC518623	hypothetical protein LOC518623 [Source:RefSeq peptide;Acc:NP_001095518]
Chr16_CNVR_1	14943	1.00156	2.00216	0	Gain	Loss	16	2107403 to 2122345	gene is within region	LOC100335158	Uncharacterized protein [Source:UniProtKB/TrEMBL;Acc:E1BAE6]
Chr16_CNVR_1	14943	1.00156	2.00216	0	Gain	Loss	16	2107403 to 2122345	gene is within region	-	Uncharacterized protein [Source:UniProtKB/TrEMBL;Acc:E1BNB8]
Chr16_CNVR_3	8789	0.965444	1.95266	9.66781e-228	Gain	Loss	16	6084879 to 6093667	region is within gene	LOC788826	complement factor H precursor [Source:RefSeq peptide;Acc:NP_001029108]
Chr16_CNVR_4	9669	0.908202	1.8767	2.63183e-225	Gain	Loss	16	6100701 to 6110369	region is within gene	LOC788826	complement factor H precursor [Source:RefSeq peptide;Acc:NP_001029108]
Chr16_CNVR_7	9669	0.865125	1.8215	5.62442e-207	Gain	Loss	16	24811095 to 24820763	region is within gene	MARK1	-
Chr16_CNVR_10	8791	-0.889358	0.539854	1.01055e-180	Loss	Gain	16	49636691 to 49645481	region is within gene	LMOD1	leiomodin-1 [Source:RefSeq peptide;Acc:NP_001077184]
Chr16_CNVR_11	16701	-0.879969	0.543379	0	Loss	Gain	16	49659545 to 49676245	region overlaps with left side of gene	TIMM17A	translocase of inner mitochondrial membrane 17 homolog A (yeast) [Source:HGNC Symbol;Acc:17315]
Chr16_CNVR_12	11427	-0.849335	0.55504	8.23134e-217	Loss	Gain	16	50673911 to 50685337	region overlaps with right side of gene	LOC789691	WD repeat containing, antisense to TP73 [Source:HGNC Symbol;Acc:12759]
Chr16_CNVR_13	13185	-0.877299	0.544386	6.62134e-264	Loss	Gain	16	50694129 to 50707313	region overlaps with right side of gene	-	multiple EGF-like-domains 6 [Source:HGNC Symbol;Acc:3232]
Chr16_CNVR_16	10549	-0.83629	0.560082	4.24102e-195	Loss	Gain	16	51614441 to 51624989	region is within gene	PLCH2	phospholipase C, eta 2 [Source:HGNC Symbol;Acc:29037]
Chr16_CNVR_18	8791	-0.849052	0.555149	3.66331e-167	Loss	Gain	16	70880363 to 70889153	region overlaps with right side of gene	GPR37L1	Endothelin B receptor-like protein 2 [Source:UniProtKB/Swiss-Prot;Acc:Q17QD8]
Chr16_CNVR_19	18459	-0.831041	0.562123	0	Loss	Gain	16	70958595 to 70977053	region is within gene	LOC100336662	leucine-rich repeat containing G protein-coupled receptor 6 [Source:HGNC Symbol;Acc:19719]
Chr16_CNVR_20	9669	-0.817312	0.567498	3.81238e-172	Loss	Gain	16	77057975 to 77067643	region is within gene	-	Plexin A2 [Source:UniProtKB/TrEMBL;Acc:Q6PT96]
Chr17_CNVR_11	16340	-1.07575	0.474424	0	Loss	Gain	17	25029011 to 25045350	gene is within region	LOC786811	-
Chr17_CNVR_14	18920	-0.949672	0.51775	0	Loss	Gain	17	51377691 to 51396610	region overlaps with left side of gene	PRAME	-
Chr17_CNVR_15	11180	-0.83224	0.561657	1.73475e-209	Loss	Gain	17	53594771 to 53605950	region is within gene	LOC538549	nuclear receptor corepressor 2 [Source:HGNC Symbol;Acc:7673]
Chr17_CNVR_16	10320	-0.849444	0.554999	2.1741e-200	Loss	Gain	17	53695391 to 53705710	region is within gene	LOC538549	nuclear receptor corepressor 2 [Source:HGNC Symbol;Acc:7673]
Chr17_CNVR_16	10320	-0.849444	0.554999	2.1741e-200	Loss	Gain	17	53695391 to 53705710	gene is within region	-	7SK RNA [Source:RFAM;Acc:RF00100]
Chr17_CNVR_17	12900	-0.826237	0.563999	2.02246e-238	Loss	Gain	17	62944691 to 62957590	region is within gene	RBM19	probable RNA-binding protein 19 [Source:RefSeq peptide;Acc:NP_001039420]
Chr17_CNVR_18	8600	-0.877941	0.544143	6.50452e-177	Loss	Gain	17	65865251 to 65873850	region is within gene	MVK	mevalonate kinase [Source:RefSeq peptide;Acc:NP_001015528]
Chr17_CNVR_21	9460	-0.870556	0.546936	1.18398e-191	Loss	Gain	17	71586831 to 71596290	region overlaps with left side of gene	SEC14L3	SEC14-like 3 (S. cerevisiae) [Source:HGNC Symbol;Acc:18655]
Chr17_CNVR_9	16340	1.44653	2.72552	0	Gain	Loss	17	72846731 to 72863070	region is within gene	IGLL1	immunoglobulin lambda-like polypeptide 1 [Source:RefSeq peptide;Acc:NP_001077269]
Chr17_CNVR_9	16340	1.44653	2.72552	0	Gain	Loss	17	72846731 to 72863070	gene is within region	VL1X	-
Chr17_CNVR_22	8600	-1.38725	0.382294	0	Loss	Gain	17	73148591 to 73157190	region overlaps with left side of gene	IGLL1	immunoglobulin lambda-like polypeptide 1 [Source:RefSeq peptide;Acc:NP_001077269]
Chr17_CNVR_24	8600	-0.902356	0.535012	3.19027e-185	Loss	Gain	17	73249211 to 73257810	region overlaps with right side of gene	SLC2A11	-
Chr17_CNVR_25	8600	-0.912156	0.53139	1.39098e-188	Loss	Gain	17	73415191 to 73423790	region overlaps with left side of gene	SUSD2	Uncharacterized protein [Source:UniProtKB/TrEMBL;Acc:F1MSE7]
Chr17_CNVR_26	8600	-0.922338	0.527653	4.33613e-192	Loss	Gain	17	73471091 to 73479690	region overlaps with right side of gene	SNRPD3	small nuclear ribonucleoprotein Sm D3 [Source:RefSeq peptide;Acc:NP_001069947]
Chr17_CNVR_27	8600	-0.86435	0.549294	2.50071e-172	Loss	Gain	17	73515811 to 73524410	region is within gene	UPB1	beta-ureidopropionase [Source:RefSeq peptide;Acc:NP_001094520]
Chr17_CNVR_29	16340	-0.884801	0.541562	0	Loss	Gain	17	73702431 to 73718770	region is within gene	BCR	breakpoint cluster region [Source:HGNC Symbol;Acc:1014]
Chr17_CNVR_30	9460	-1.08571	0.471161	1.03144e-274	Loss	Gain	17	73760051 to 73769510	region is within gene	BCR	breakpoint cluster region [Source:HGNC Symbol;Acc:1014]
Chr17_CNVR_31	24080	-0.963834	0.512693	0	Loss	Gain	17	73791011 to 73815090	region overlaps with left side of gene	-	Uncharacterized protein [Source:UniProtKB/TrEMBL;Acc:E1BJ06]
Chr17_CNVR_31	24080	-0.963834	0.512693	0	Loss	Gain	17	73791011 to 73815090	region overlaps with right side of gene	RTDR1	rhabdoid tumor deletion region protein 1 [Source:RefSeq peptide;Acc:NP_001040040]
Chr17_CNVR_31	24080	-0.963834	0.512693	0	Loss	Gain	17	73791011 to 73815090	region overlaps with right side of gene	LOC540047	guanine nucleotide binding protein (G protein), alpha z polypeptide [Source:HGNC Symbol;Acc:4395]
Chr17_CNVR_33	9460	-0.916672	0.529729	6.09494e-209	Loss	Gain	17	74087711 to 74097170	region overlaps with left side of gene	PPIL2	peptidyl-prolyl cis-trans isomerase-like 2 [Source:RefSeq peptide;Acc:NP_001033170]
Chr17_CNVR_33	9460	-0.916672	0.529729	6.09494e-209	Loss	Gain	17	74087711 to 74097170	region overlaps with right side of gene	-	Uncharacterized protein [Source:UniProtKB/TrEMBL;Acc:E1BKV3]
Chr17_CNVR_35	12040	-0.949976	0.517641	1.69717e-281	Loss	Gain	17	74158231 to 74170270	region overlaps with left side of gene	LOC528977	-
Chr17_CNVR_36	11180	-0.916765	0.529696	1.37666e-246	Loss	Gain	17	74189191 to 74200370	gene is within region	LOC100337340	Uncharacterized protein [Source:UniProtKB/TrEMBL;Acc:E1BIZ8]
Chr17_CNVR_37	8600	-0.842569	0.55765	4.79508e-165	Loss	Gain	17	74244231 to 74252830	region is within gene	PI4KA	phosphatidylinositol 4-kinase alpha [Source:RefSeq peptide;Acc:NP_777002]
Chr17_CNVR_38	15480	-0.940723	0.520972	0	Loss	Gain	17	74290671 to 74306150	region overlaps with left side of gene	-	v-crk sarcoma virus CT10 oncogene homolog (avian)-like [Source:HGNC Symbol;Acc:2363]
Chr17_CNVR_40	8600	-0.949952	0.51765	1.14543e-201	Loss	Gain	17	74453211 to 74461810	region is within gene	MED15	mediator of RNA polymerase II transcription subunit 15 [Source:RefSeq peptide;Acc:NP_001092645]
Chr17_CNVR_40	8600	-0.949952	0.51765	1.14543e-201	Loss	Gain	17	74453211 to 74461810	region overlaps with left side of gene	PRODH	proline dehydrogenase 1 [Source:RefSeq peptide;Acc:NP_001068653]
Chr17_CNVR_41	11180	-0.9611	0.513665	1.35636e-266	Loss	Gain	17	74464391 to 74475570	region is within gene	MED15	mediator of RNA polymerase II transcription subunit 15 [Source:RefSeq peptide;Acc:NP_001092645]
Chr17_CNVR_41	11180	-0.9611	0.513665	1.35636e-266	Loss	Gain	17	74464391 to 74475570	gene is within region	-	ribosomal protein L31 [Source:HGNC Symbol;Acc:10334]
Chr17_CNVR_42	13760	-0.828529	0.563103	2.21184e-255	Loss	Gain	17	74487611 to 74501370	region overlaps with left side of gene	MED15	mediator of RNA polymerase II transcription subunit 15 [Source:RefSeq peptide;Acc:NP_001092645]
Chr17_CNVR_42	13760	-0.828529	0.563103	2.21184e-255	Loss	Gain	17	74487611 to 74501370	region overlaps with right side of gene	KLHL22	Uncharacterized protein [Source:UniProtKB/TrEMBL;Acc:F1N1V7]
Chr17_CNVR_45	11180	-0.865301	0.548932	8.10169e-224	Loss	Gain	17	74673371 to 74684550	region is within gene	HIRA	HIR histone cell cycle regulation defective homolog A (S. cerevisiae) [Source:HGNC Symbol;Acc:4916]
Chr17_CNVR_45	11180	-0.865301	0.548932	8.10169e-224	Loss	Gain	17	74673371 to 74684550	gene is within region	-	-
Chr17_CNVR_46	10320	-0.88477	0.541574	1.17284e-214	Loss	Gain	17	74710351 to 74720670	region overlaps with left side of gene	LOC100337461	mitochondrial ribosomal protein L40 [Source:HGNC Symbol;Acc:14491]
Chr17_CNVR_46	10320	-0.88477	0.541574	1.17284e-214	Loss	Gain	17	74710351 to 74720670	gene is within region	LOC515651	UPF0545 protein C22orf39 homolog [Source:UniProtKB/Swiss-Prot;Acc:Q3SZ70]
Chr17_CNVR_46	10320	-0.88477	0.541574	1.17284e-214	Loss	Gain	17	74710351 to 74720670	region overlaps with right side of gene	UFD1L	ubiquitin fusion degradation 1 like [Source:RefSeq peptide;Acc:NP_001068768]
Chr17_CNVR_50	16340	-0.932142	0.52408	0	Loss	Gain	17	74914171 to 74930510	gene is within region	-	-
Chr17_CNVR_50	16340	-0.932142	0.52408	0	Loss	Gain	17	74914171 to 74930510	gene is within region	COMT	Catechol O-methyltransferase [Source:UniProtKB/Swiss-Prot;Acc:A7MBI7]
Chr17_CNVR_50	16340	-0.932142	0.52408	0	Loss	Gain	17	74914171 to 74930510	region overlaps with right side of gene	ARVCF	armadillo repeat protein deleted in velo-cardio-facial syndrome [Source:RefSeq peptide;Acc:NP_001098850]
Chr17_CNVR_51	12900	-1.18264	0.440544	0	Loss	Gain	17	74976091 to 74988990	region overlaps with left side of gene	C17H22orf25	hypothetical protein LOC518209 [Source:RefSeq peptide;Acc:NP_001030405]
Chr17_CNVR_51	12900	-1.18264	0.440544	0	Loss	Gain	17	74976091 to 74988990	gene is within region	C17H22orf25	-
Chr17_CNVR_51	12900	-1.18264	0.440544	0	Loss	Gain	17	74976091 to 74988990	gene is within region	-	-
Chr17_CNVR_51	12900	-1.18264	0.440544	0	Loss	Gain	17	74976091 to 74988990	region overlaps with right side of gene	DGCR8	Microprocessor complex subunit DGCR8 [Source:UniProtKB/Swiss-Prot;Acc:A6QR44]
Chr17_CNVR_51	12900	-1.18264	0.440544	0	Loss	Gain	17	74976091 to 74988990	gene is within region	MIR1306	bta-mir-1306 [Source:miRBase;Acc:MI0010479]
Chr17_CNVR_52	12040	-0.90835	0.532794	2.41216e-261	Loss	Gain	17	74990711 to 75002750	region overlaps with left side of gene	DGCR8	Microprocessor complex subunit DGCR8 [Source:UniProtKB/Swiss-Prot;Acc:A6QR44]
Chr19_CNVR_1	10296	1.72452	3.30469	0	Gain	Loss	19	1206037 to 1216332	region is within gene	CA10	Carbonic anhydrase-related protein 10 [Source:UniProtKB/Swiss-Prot;Acc:A0JN41]
Chr19_CNVR_4	16848	1.5467	2.92149	0	Gain	Loss	19	3422485 to 3439332	gene is within region	LOC618534	-
Chr19_CNVR_5	12168	1.09244	2.13234	0	Gain	Loss	19	19073341 to 19085508	region is within gene	NF1	neurofibromin 1 [Source:RefSeq peptide;Acc:NP_001116200]
Chr19_CNVR_6	9360	0.859324	1.81419	7.12858e-199	Gain	Loss	19	19122949 to 19132308	region is within gene	NF1	neurofibromin 1 [Source:RefSeq peptide;Acc:NP_001116200]
Chr19_CNVR_7	30888	1.3484	2.54629	0	Gain	Loss	19	19795933 to 19826820	region is within gene	NOS2	nitric oxide synthase, inducible [Source:RefSeq peptide;Acc:NP_001070267]
Chr19_CNVR_8	23400	1.76943	3.40918	0	Gain	Loss	19	19827757 to 19851156	region is within gene	NOS2	nitric oxide synthase, inducible [Source:RefSeq peptide;Acc:NP_001070267]
Chr19_CNVR_8	23400	1.76943	3.40918	0	Gain	Loss	19	19827757 to 19851156	region overlaps with right side of gene	LOC783343	ULBP27 [Source:UniProtKB/TrEMBL;Acc:Q09YM1]
Chr19_CNVR_9	31824	1.95206	3.86928	0	Gain	Loss	19	19866133 to 19897956	region is within gene	NOS2	nitric oxide synthase, inducible [Source:RefSeq peptide;Acc:NP_001070267]
Chr19_CNVR_9	31824	1.95206	3.86928	0	Gain	Loss	19	19866133 to 19897956	region overlaps with left side of gene	LOC783343	ULBP27 [Source:UniProtKB/TrEMBL;Acc:Q09YM1]
Chr19_CNVR_9	31824	1.95206	3.86928	0	Gain	Loss	19	19866133 to 19897956	region overlaps with right side of gene	LOC786299	-
Chr19_CNVR_10	31824	1.19629	2.2915	0	Gain	Loss	19	19902637 to 19934460	region is within gene	NOS2	nitric oxide synthase, inducible [Source:RefSeq peptide;Acc:NP_001070267]
Chr19_CNVR_10	31824	1.19629	2.2915	0	Gain	Loss	19	19902637 to 19934460	gene is within region	-	-
Chr19_CNVR_11	16848	1.47936	2.78825	0	Gain	Loss	19	19935397 to 19952244	region is within gene	NOS2	nitric oxide synthase, inducible [Source:RefSeq peptide;Acc:NP_001070267]
Chr19_CNVR_11	16848	1.47936	2.78825	0	Gain	Loss	19	19935397 to 19952244	gene is within region	ULBP15	Uncharacterized protein [Source:UniProtKB/TrEMBL;Acc:F1N4S4]
Chr19_CNVR_11	16848	1.47936	2.78825	0	Gain	Loss	19	19935397 to 19952244	region overlaps with right side of gene	LOC513548	-
Chr19_CNVR_12	12168	0.894796	1.85935	3.12257e-277	Gain	Loss	19	38842597 to 38854764	region is within gene	SKAP1	src kinase associated phosphoprotein 1 [Source:HGNC Symbol;Acc:15605]
Chr19_CNVR_15	12168	-1.30647	0.40431	0	Loss	Gain	19	43915717 to 43927884	gene is within region	-	U2 spliceosomal RNA [Source:RFAM;Acc:RF00004]
Chr19_CNVR_16	10296	-1.08915	0.470039	9.68842e-273	Loss	Gain	19	48867157 to 48877452	region overlaps with left side of gene	ICAM2	intercellular adhesion molecule 2 [Source:HGNC Symbol;Acc:5345]
Chr19_CNVR_17	10296	-1.42695	0.371916	0	Loss	Gain	19	64048141 to 64058436	gene is within region	-	5S ribosomal RNA [Source:RFAM;Acc:RF00001]
Chr20_CNVR_1	8760	0.871794	1.82994	1.20996e-185	Gain	Loss	20	16925635 to 16934394	region is within gene	IPO11	importin 11 [Source:HGNC Symbol;Acc:20628]
Chr20_CNVR_4	8760	-0.841799	0.557947	4.69747e-165	Loss	Gain	20	62333095 to 62341854	region is within gene	CTNND2	catenin (cadherin-associated protein), delta 2 (neural plakophilin-related arm-repeat protein) [Source:HGNC Symbol;Acc:2516]
Chr20_CNVR_4	8760	-0.841799	0.557947	4.69747e-165	Loss	Gain	20	62333095 to 62341854	gene is within region	-	U6 spliceosomal RNA [Source:RFAM;Acc:RF00026]
Chr20_CNVR_16	21024	-0.901163	0.535455	0	Loss	Gain	20	71137771 to 71158794	region overlaps with right side of gene	LPCAT1	lysophosphatidylcholine acyltransferase 1 [Source:HGNC Symbol;Acc:25718]
Chr20_CNVR_17	16644	-0.890822	0.539307	0	Loss	Gain	20	71180695 to 71197338	region overlaps with right side of gene	-	solute carrier family 6 (neurotransmitter transporter, dopamine), member 3 [Source:HGNC Symbol;Acc:11049]
Chr20_CNVR_18	16644	-0.894564	0.53791	0	Loss	Gain	20	71246395 to 71263038	region overlaps with left side of gene	CLPTM1L	cleft lip and palate transmembrane protein 1-like protein [Source:RefSeq peptide;Acc:NP_001075895]
Chr20_CNVR_19	10512	-0.987521	0.504344	3.5758e-258	Loss	Gain	20	71292823 to 71303334	region overlaps with left side of gene	-	solute carrier family 6, member 18 [Source:HGNC Symbol;Acc:26441]
Chr20_CNVR_19	10512	-0.987521	0.504344	3.5758e-258	Loss	Gain	20	71292823 to 71303334	region overlaps with right side of gene	SLC6A18	solute carrier family 6 (neutral amino acid transporter), member 19 [Source:HGNC Symbol;Acc:27960]
Chr20_CNVR_22	11388	-0.915942	0.529998	8.45274e-247	Loss	Gain	20	71400571 to 71411958	region is within gene	-	solute carrier family 12 (potassium/chloride transporters), member 7 [Source:HGNC Symbol;Acc:10915]
Chr20_CNVR_23	21900	-0.995869	0.501434	0	Loss	Gain	20	71419843 to 71441742	region overlaps with left side of gene	-	solute carrier family 12 (potassium/chloride transporters), member 7 [Source:HGNC Symbol;Acc:10915]
Chr20_CNVR_23	21900	-0.995869	0.501434	0	Loss	Gain	20	71419843 to 71441742	region overlaps with right side of gene	NKD2	-
Chr20_CNVR_24	13140	-0.81207	0.569564	9.41097e-232	Loss	Gain	20	71467147 to 71480286	region overlaps with left side of gene	-	-
Chr20_CNVR_24	13140	-0.81207	0.569564	9.41097e-232	Loss	Gain	20	71467147 to 71480286	gene is within region	-	Uncharacterized protein [Source:UniProtKB/TrEMBL;Acc:F1N3A7]
Chr20_CNVR_25	8760	-0.864208	0.549348	1.348e-172	Loss	Gain	20	71495179 to 71503938	region overlaps with right side of gene	TRIP13	thyroid hormone receptor interactor 13 [Source:HGNC Symbol;Acc:12307]
Chr21_CNVR_9	32413	-1.9146	0.265246	0	Loss	Gain	21	9609283 to 9641695	gene is within region	-	-
Chr21_CNVR_10	24529	-1.38825	0.382028	0	Loss	Gain	21	20059087 to 20083615	region overlaps with right side of gene	-	-
Chr21_CNVR_11	21901	-2.79948	0.143639	0	Loss	Gain	21	20087119 to 20109019	region overlaps with left side of gene	-	-
Chr21_CNVR_11	21901	-2.79948	0.143639	0	Loss	Gain	21	20087119 to 20109019	region is within gene	MGC148762	hypothetical protein LOC522763 [Source:RefSeq peptide;Acc:NP_001095539]
Chr21_CNVR_12	34165	-2.19464	0.218447	0	Loss	Gain	21	20114275 to 20148439	region is within gene	MGC148762	hypothetical protein LOC522763 [Source:RefSeq peptide;Acc:NP_001095539]
Chr21_CNVR_12	34165	-2.19464	0.218447	0	Loss	Gain	21	20114275 to 20148439	gene is within region	LOC512440	hypothetical protein LOC512440 [Source:RefSeq peptide;Acc:NP_001095426]
Chr21_CNVR_12	34165	-2.19464	0.218447	0	Loss	Gain	21	20114275 to 20148439	gene is within region	-	-
Chr21_CNVR_1	14017	1.03735	2.05245	0	Gain	Loss	21	37111303 to 37125319	region is within gene	NOVA1	neuro-oncological ventral antigen 1 [Source:RefSeq peptide;Acc:NP_001094620]
Chr21_CNVR_2	13141	1.01482	2.02065	0	Gain	Loss	21	37127947 to 37141087	region is within gene	NOVA1	neuro-oncological ventral antigen 1 [Source:RefSeq peptide;Acc:NP_001094620]
Chr21_CNVR_4	8761	1.03217	2.0451	1.68576e-258	Gain	Loss	21	41978359 to 41987119	region is within gene	STRN3	Striatin-3 [Source:UniProtKB/Swiss-Prot;Acc:A5D7H2]
Chr21_CNVR_17	8761	-0.952793	0.516631	3.7436e-202	Loss	Gain	21	65933455 to 65942215	region overlaps with left side of gene	LOC790268	B-cell CLL/lymphoma 11B (zinc finger protein) [Source:HGNC Symbol;Acc:13222]
Chr21_CNVR_19	10513	-0.791213	0.577858	2.92808e-177	Loss	Gain	21	70860955 to 70871467	region overlaps with left side of gene	ADSSL1	Adenylosuccinate synthetase isozyme 1 [Source:UniProtKB/Swiss-Prot;Acc:A5PJR4]
Chr21_CNVR_19	10513	-0.791213	0.577858	2.92808e-177	Loss	Gain	21	70860955 to 70871467	region overlaps with right side of gene	SIVA1	SIVA1, apoptosis-inducing factor [Source:HGNC Symbol;Acc:17712]
Chr21_CNVR_21	14017	-0.886852	0.540793	4.5459e-286	Loss	Gain	21	71217487 to 71231503	region is within gene	BRF1	BRF1 homolog, subunit of RNA polymerase III transcription initiation factor IIIB (S. cerevisiae) [Source:HGNC Symbol;Acc:11551]
Chr21_CNVR_21	14017	-0.886852	0.540793	4.5459e-286	Loss	Gain	21	71217487 to 71231503	region is within gene	-	-
Chr21_CNVR_22	28033	-0.965515	0.512095	0	Loss	Gain	21	71505691 to 71533723	gene is within region	-	-
Chr21_CNVR_22	28033	-0.965515	0.512095	0	Loss	Gain	21	71505691 to 71533723	gene is within region	LOC444876	-
Chr22_CNVR_1	10501	-0.860581	0.550731	1.83562e-204	Loss	Gain	22	50690063 to 50700563	region overlaps with left side of gene	GNAI2	guanine nucleotide-binding protein G(i) subunit alpha-2 [Source:RefSeq peptide;Acc:NP_001094510]
Chr22_CNVR_2	8749	-0.82218	0.565587	4.45503e-158	Loss	Gain	22	58474939 to 58483687	region is within gene	SLC6A6	sodium- and chloride-dependent taurine transporter [Source:RefSeq peptide;Acc:NP_777035]
Chr22_CNVR_4	9625	-0.848594	0.555326	3.18125e-183	Loss	Gain	22	59469813 to 59479437	region is within gene	IQSEC1	IQ motif and Sec7 domain 1 [Source:HGNC Symbol;Acc:29112]
Chr22_CNVR_5	14001	-0.906969	0.533304	7.34508e-297	Loss	Gain	22	60120813 to 60134813	region is within gene	EEFSEC	selenocysteine-specific elongation factor [Source:RefSeq peptide;Acc:NP_001076933]
Chr24_CNVR_4	14859	-0.873921	0.545662	8.66285e-297	Loss	Gain	24	1009034 to 1023892	region overlaps with right side of gene	NFATC1	Nuclear factor of activated T-cells, cytoplasmic 1 [Source:UniProtKB/Swiss-Prot;Acc:P98201]
Chr24_CNVR_5	9615	-0.8443	0.556981	7.15256e-182	Loss	Gain	24	1065844 to 1075458	region is within gene	NFATC1	Nuclear factor of activated T-cells, cytoplasmic 1 [Source:UniProtKB/Swiss-Prot;Acc:P98201]
Chr24_CNVR_6	10489	-0.862762	0.549899	1.28212e-205	Loss	Gain	24	19922394 to 19932882	region is within gene	CELF4	CUGBP Elav-like family member 4 [Source:RefSeq peptide;Acc:NP_001092538]
Chr24_CNVR_7	9615	-0.885008	0.541484	6.45124e-197	Loss	Gain	24	19943370 to 19952984	region is within gene	CELF4	CUGBP Elav-like family member 4 [Source:RefSeq peptide;Acc:NP_001092538]
Chr24_CNVR_8	8741	-0.912019	0.531441	2.00348e-188	Loss	Gain	24	19968716 to 19977456	region is within gene	CELF4	CUGBP Elav-like family member 4 [Source:RefSeq peptide;Acc:NP_001092538]
Chr26_CNVR_4	18627	-1.71549	0.304499	0	Loss	Gain	26	31579419 to 31598045	region is within gene	RBM20	RNA binding motif protein 20 [Source:HGNC Symbol;Acc:27424]
Chr26_CNVR_4	18627	-1.71549	0.304499	0	Loss	Gain	26	31579419 to 31598045	gene is within region	-	-
Chr26_CNVR_6	8869	-0.833765	0.561063	5.52114e-162	Loss	Gain	26	51175023 to 51183891	region is within gene	INPP5A	inositol polyphosphate-5-phosphatase, 40kDa [Source:HGNC Symbol;Acc:6076]
Chr26_CNVR_9	9757	-0.846858	0.555994	9.68674e-183	Loss	Gain	26	51495229 to 51504985	region overlaps with left side of gene	JAKMIP3	Janus kinase and microtubule interacting protein 3 [Source:HGNC Symbol;Acc:23523]
Chr26_CNVR_10	11531	-0.867133	0.548235	2.24028e-224	Loss	Gain	26	51563529 to 51575059	region is within gene	STK32C	-
Chr26_CNVR_11	10645	-0.85051	0.554589	1.27896e-200	Loss	Gain	26	51615861 to 51626505	region overlaps with right side of gene	-	leucine rich repeat containing 27 [Source:HGNC Symbol;Acc:29346]
Chr26_CNVR_12	9757	-0.827673	0.563437	8.97195e-176	Loss	Gain	26	51657551 to 51667307	region is within gene	PWWP2B	PWWP domain containing 2 [Source:RefSeq peptide;Acc:NP_001069324]
Chr27_CNVR_9	7315	-1.25267	0.419671	0	Loss	Gain	27	5225904 to 5233218	region overlaps with left side of gene	LOC100335628	-
Chr27_CNVR_3	9975	2.25829	4.78425	0	Gain	Loss	27	5424074 to 5434048	gene is within region	DEFB4A	beta-defensin 4 precursor [Source:RefSeq peptide;Acc:NP_777200]
Chr27_CNVR_4	9309	1.38114	2.60475	0	Gain	Loss	27	5458654 to 5467962	region overlaps with left side of gene	LOC786556	beta-defensin [Source:RefSeq peptide;Acc:NP_001071601]
Chr27_CNVR_5	95759	3.27108	9.65368	0	Gain	Loss	27	5664804 to 5760562	gene is within region	LOC100294933	-
Chr27_CNVR_14	24605	-2.37899	0.192244	0	Loss	Gain	27	6468124 to 6492728	gene is within region	-	-
Chr27_CNVR_16	8645	-0.913984	0.530717	4.88389e-245	Loss	Gain	27	34199954 to 34208598	region overlaps with left side of gene	-	-
Chr28_CNVR_4	13297	-0.856566	0.552266	3.49016e-270	Loss	Gain	28	2708645 to 2721941	gene is within region	OR5D14	olfactory receptor, family 5, subfamily D, member 14 [Source:HGNC Symbol;Acc:15281]
Chr28_CNVR_5	13297	-0.862869	0.549858	1.46664e-273	Loss	Gain	28	2745209 to 2758505	gene is within region	-	-
Chr28_CNVR_2	9141	0.847711	1.79964	2.33752e-199	Gain	Loss	28	29617257 to 29626397	region is within gene	PPP3CB	serine/threonine-protein phosphatase 2B catalytic subunit beta isoform [Source:RefSeq peptide;Acc:NP_001092684]
Chr28_CNVR_10	10803	-0.867432	0.548122	1.16799e-224	Loss	Gain	28	35026235 to 35037037	region overlaps with right side of gene	ZMIZ1	zinc finger, MIZ-type containing 1 [Source:HGNC Symbol;Acc:16493]
Chr28_CNVR_11	8311	-0.793469	0.576955	6.52826e-149	Loss	Gain	28	35042855 to 35051165	region is within gene	ZMIZ1	zinc finger, MIZ-type containing 1 [Source:HGNC Symbol;Acc:16493]
Chr29_CNVR_2	13609	0.9935	1.99101	0	Gain	Loss	29	9644671 to 9658279	region is within gene	PICALM	phosphatidylinositol-binding clathrin assembly protein [Source:RefSeq peptide;Acc:NP_001095447]
Chr29_CNVR_5	12097	3.37751	10.3928	0	Gain	Loss	29	26954803 to 26966899	gene is within region	LOC506981	-
Chr29_CNVR_10	25705	-4.4448	0.0459179	0	Loss	Gain	29	39341107 to 39366811	region is within gene	-	-
Chr29_CNVR_10	25705	-4.4448	0.0459179	0	Loss	Gain	29	39341107 to 39366811	gene is within region	-	-
Chr29_CNVR_11	7561	-0.841849	0.557928	2.28376e-164	Loss	Gain	29	43527079 to 43534639	region is within gene	NRXN2	neurexin 2 [Source:HGNC Symbol;Acc:8009]
Chr29_CNVR_13	12097	-0.852127	0.553967	3.70755e-267	Loss	Gain	29	48365479 to 48377575	region is within gene	SHANK2	SH3 and multiple ankyrin repeat domains 2 [Source:HGNC Symbol;Acc:14295]
ChrX_CNVR_10	31879	-1.19777	0.43595	0	Loss	Gain	X	39168644 to 39200522	region overlaps with right side of gene	KIR3DS1	killer cell immunoglobulin-like receptor, three domains, short cytoplasmic tail, 1 [Source:RefSeq peptide;Acc:NP_001008415]
ChrX_CNVR_11	24633	-1.01065	0.496323	0	Loss	Gain	X	39209216 to 39233848	region is within gene	KIR3DS1	killer cell immunoglobulin-like receptor, three domains, short cytoplasmic tail, 1 [Source:RefSeq peptide;Acc:NP_001008415]
ChrX_CNVR_11	24633	-1.01065	0.496323	0	Loss	Gain	X	39209216 to 39233848	region overlaps with left side of gene	-	-
ChrX_CNVR_11	24633	-1.01065	0.496323	0	Loss	Gain	X	39209216 to 39233848	gene is within region	-	-
ChrX_CNVR_12	15939	-1.02037	0.492989	5.93584e-250	Loss	Gain	X	39242544 to 39258482	region is within gene	KIR3DS1	killer cell immunoglobulin-like receptor, three domains, short cytoplasmic tail, 1 [Source:RefSeq peptide;Acc:NP_001008415]
ChrX_CNVR_13	18837	-1.82208	0.282814	0	Loss	Gain	X	39286014 to 39304850	region is within gene	KIR3DS1	killer cell immunoglobulin-like receptor, three domains, short cytoplasmic tail, 1 [Source:RefSeq peptide;Acc:NP_001008415]
ChrX_CNVR_13	18837	-1.82208	0.282814	0	Loss	Gain	X	39286014 to 39304850	region is within gene	LOC786300	-
ChrX_CNVR_13	18837	-1.82208	0.282814	0	Loss	Gain	X	39286014 to 39304850	region overlaps with left side of gene	LOC100337317	-
ChrX_CNVR_13	18837	-1.82208	0.282814	0	Loss	Gain	X	39286014 to 39304850	region overlaps with right side of gene	-	-
ChrX_CNVR_14	15939	-1.21515	0.430727	0	Loss	Gain	X	39309198 to 39325136	region is within gene	KIR3DS1	killer cell immunoglobulin-like receptor, three domains, short cytoplasmic tail, 1 [Source:RefSeq peptide;Acc:NP_001008415]
ChrX_CNVR_14	15939	-1.21515	0.430727	0	Loss	Gain	X	39309198 to 39325136	region is within gene	LOC786300	-
ChrX_CNVR_14	15939	-1.21515	0.430727	0	Loss	Gain	X	39309198 to 39325136	region overlaps with left side of gene	-	-
ChrX_CNVR_2	75349	1.32216	2.5004	0	Gain	Loss	X	44309696 to 44385044	gene is within region	-	-
ChrX_CNVR_5	47817	1.11261	2.16236	0	Gain	Loss	X	118705704 to 118753520	gene is within region	-	-
