# Supplementary material for: Whole-Genome Analyses of Korean Native and Holstein Cattle Breeds by Massively Parallel Sequencing
Source: PLoS One. 2014 Jul 3;9(7):e101127. doi: 10.1371/journal.pone.0101127 (PMC4081042; doi:10.1371/journal.pone.0101127)
Supplement: Table S5 — Annotated genic-CNVR detected from JJHvsHOL. (XLSX) [file pone.0101127.s008.xlsx]

## Sheet: 5002_7119_cnvlist_genes
Supplementary Table S5. Annotated genic-CNVR detected from JJHvsHOL.
Region_Name	size	log2	Ratio	pvalue	Jeju Heugu	Holstein	Chr	Region_Location	Gene_Location_Compared_To_Region_Location	Entrez_Gene_Name	Description
Chr1_CNVR_3	8261	1.99825	3.99516	0	Gain	Loss	1	46184623 to 46192883	region is within gene	SENP7	Sentrin-specific protease 7 [Source:UniProtKB/Swiss-Prot;Acc:A7MBJ2]
Chr1_CNVR_7	11265	0.990464	1.98682	0	Gain	Loss	1	118624581 to 118635845	region is within gene	TSC22D2	TSC22 domain family protein 2 [Source:RefSeq peptide;Acc:NP_001137573]
Chr1_CNVR_19	7509	-0.882125	0.542568	2.76942e-182	Loss	Gain	1	134334751 to 134342259	region is within gene	PPP2R3A	protein phosphatase 2, regulatory subunit B , alpha [Source:RefSeq peptide;Acc:NP_001095816]
Chr2_CNVR_13	11312	-1.17482	0.44294	0	Loss	Gain	2	133284853 to 133296164	gene is within region	LOC100125947	Phospholipase A2, membrane associated [Source:UniProtKB/Swiss-Prot;Acc:Q56JZ2]
Chr3_CNVR_1	20683	6.5861	96.0756	0	Gain	Loss	3	8518304 to 8538986	gene is within region	ITLN2	intelectin 2 [Source:RefSeq peptide;Acc:NP_001094745]
Chr3_CNVR_2	58217	4.62615	24.695	0	Gain	Loss	3	8611756 to 8669972	gene is within region	LOC788773	Uncharacterized protein [Source:UniProtKB/TrEMBL;Acc:E1BEK8]
Chr3_CNVR_3	19917	6.69741	103.782	0	Gain	Loss	3	8732018 to 8751934	gene is within region	LOC100300695	-
Chr3_CNVR_4	32939	2.32726	5.01853	0	Gain	Loss	3	54766320 to 54799258	region overlaps with left side of gene	GBP6	guanylate binding protein family, member 6 [Source:RefSeq peptide;Acc:NP_001069463]
Chr3_CNVR_4	32939	2.32726	5.01853	0	Gain	Loss	3	54766320 to 54799258	region overlaps with right side of gene	LOC510382	-
Chr3_CNVR_5	14555	1.05596	2.0791	0	Gain	Loss	3	62696718 to 62711272	region is within gene	LPHN2	latrophilin-2 precursor [Source:RefSeq peptide;Acc:NP_851356]
Chr3_CNVR_6	15321	0.979928	1.97237	0	Gain	Loss	3	105709916 to 105725236	region is within gene	SCMH1	sex comb on midleg homolog 1 (Drosophila) [Source:HGNC Symbol;Acc:19003]
Chr3_CNVR_7	9959	1.07201	2.10235	0	Gain	Loss	3	119799720 to 119809678	region overlaps with left side of gene	LOC618817	-
Chr4_CNVR_10	9881	-1.05844	0.48015	0	Loss	Gain	4	44618461 to 44628341	region is within gene	ARMC10	armadillo repeat containing 10 [Source:HGNC Symbol;Acc:21706]
Chr4_CNVR_12	7601	-3.3123	0.10067	0	Loss	Gain	4	95976221 to 95983821	region is within gene	MKLN1	muskelin [Source:RefSeq peptide;Acc:NP_001091468]
Chr4_CNVR_7	7601	1.90855	3.75432	0	Gain	Loss	4	99615861 to 99623461	region is within gene	AGBL3	Cytosolic carboxypeptidase 3 [Source:UniProtKB/Swiss-Prot;Acc:E1B9D8]
Chr4_CNVR_16	7601	-1.37502	0.385547	0	Loss	Gain	4	106861701 to 106869301	region is within gene	100336285	Uncharacterized protein [Source:UniProtKB/TrEMBL;Acc:F1MJB8]
Chr4_CNVR_16	7601	-1.37502	0.385547	0	Loss	Gain	4	106861701 to 106869301	region overlaps with right side of gene	LOC509513	hypothetical protein LOC509513 [Source:RefSeq peptide;Acc:NP_001074373]
Chr4_CNVR_16	7601	-1.37502	0.385547	0	Loss	Gain	4	106861701 to 106869301	region overlaps with right side of gene	LOC786254	hypothetical protein LOC786254 [Source:RefSeq peptide;Acc:NP_001124235]
Chr13_CNVR_2	9906	1.19987	2.29718	0	Gain	Loss	13	875920 to 885825	region is within gene	PLCB1	1-phosphatidylinositol-4,5-bisphosphate phosphodiesterase beta-1 [Source:UniProtKB/Swiss-Prot;Acc:P10894]
Chr13_CNVR_14	14478	0.99626	1.99482	0	Gain	Loss	13	17829658 to 17844135	region overlaps with right side of gene	LOC615768	Uncharacterized protein [Source:UniProtKB/TrEMBL;Acc:F1ML09]
Chr13_CNVR_15	18288	1.02627	2.03676	0	Gain	Loss	13	17844898 to 17863185	region overlaps with left side of gene	LOC615768	Uncharacterized protein [Source:UniProtKB/TrEMBL;Acc:F1ML09]
Chr13_CNVR_16	7620	0.981144	1.97403	7.38952e-220	Gain	Loss	13	53856256 to 53863875	region is within gene	-	Uncharacterized protein [Source:UniProtKB/TrEMBL;Acc:F1MZ44]
Chr13_CNVR_17	28194	-1.06021	0.479562	0	Loss	Gain	13	53934742 to 53962935	region is within gene	SIRPB1	signal-regulatory protein beta 1 [Source:RefSeq peptide;Acc:NP_001074380]
Chr13_CNVR_18	13716	-0.928752	0.525313	0	Loss	Gain	13	53963698 to 53977413	region is within gene	SIRPB1	signal-regulatory protein beta 1 [Source:RefSeq peptide;Acc:NP_001074380]
Chr13_CNVR_19	36576	-1.44497	0.367301	0	Loss	Gain	13	63029212 to 63065787	gene is within region	BPIFA2A	short palate, lung and nasal epithelium carcinoma-associated protein 2A precursor [Source:RefSeq peptide;Acc:NP_777228]
Chr14_CNVR_7	10109	-1.44661	0.366883	0	Loss	Gain	14	2731688 to 2741796	region is within gene	GML	glycosylphosphatidylinositol anchored molecule like protein [Source:RefSeq peptide;Acc:NP_001070493]
Chr15_CNVR_3	8040	1.12391	2.17937	4.41898e-268	Gain	Loss	15	46480447 to 46488486	gene is within region	LOC790683	Uncharacterized protein [Source:UniProtKB/TrEMBL;Acc:F1MVJ3]
Chr15_CNVR_24	12864	-1.10684	0.464309	0	Loss	Gain	15	46597831 to 46610694	gene is within region	LOC516636	-
Chr15_CNVR_26	8844	-0.921717	0.527881	1.09817e-212	Loss	Gain	15	46623559 to 46632402	gene is within region	LOC530354	-
Chr15_CNVR_6	12060	1.11192	2.16133	0	Gain	Loss	15	46896115 to 46908174	gene is within region	LOC506989	hypothetical protein LOC506989 [Source:RefSeq peptide;Acc:NP_001068761]
Chr15_CNVR_7	19296	1.02598	2.03635	0	Gain	Loss	15	49091035 to 49110330	gene is within region	LOC788633	-
Chr15_CNVR_28	9648	-1.04919	0.483238	2.25422e-287	Loss	Gain	15	49569415 to 49579062	gene is within region	-	-
Chr15_CNVR_30	8844	-0.843165	0.557419	1.22822e-182	Loss	Gain	15	49912723 to 49921566	region overlaps with left side of gene	-	-
Chr15_CNVR_32	34572	-4.93346	0.0327252	0	Loss	Gain	15	50719939 to 50754510	gene is within region	LOC788789	olfactory receptor, family 51, subfamily G, member 1 [Source:HGNC Symbol;Acc:14738]
Chr15_CNVR_32	34572	-4.93346	0.0327252	0	Loss	Gain	15	50719939 to 50754510	gene is within region	LOC506897	-
Chr15_CNVR_32	34572	-4.93346	0.0327252	0	Loss	Gain	15	50719939 to 50754510	gene is within region	LOC788917	olfactory receptor, family 51, subfamily A, member 7 [Source:HGNC Symbol;Acc:15188]
Chr15_CNVR_33	20904	-2.04289	0.242677	0	Loss	Gain	15	50787475 to 50808378	gene is within region	LOC788546	-
Chr15_CNVR_9	12864	1.03621	2.05084	0	Gain	Loss	15	50814811 to 50827674	gene is within region	LOC790399	-
Chr15_CNVR_34	12864	-2.46754	0.1808	0	Loss	Gain	15	50831695 to 50844558	gene is within region	-	U6 spliceosomal RNA [Source:RFAM;Acc:RF00026]
Chr15_CNVR_34	12864	-2.46754	0.1808	0	Loss	Gain	15	50831695 to 50844558	gene is within region	-	-
Chr15_CNVR_10	20100	3.36228	10.2836	0	Gain	Loss	15	51084955 to 51105054	gene is within region	-	-
Chr15_CNVR_35	15276	-0.972238	0.509715	0	Loss	Gain	15	51730567 to 51745842	gene is within region	LOC100299247	-
Chr15_CNVR_36	8844	-1.15228	0.449913	4.62394e-306	Loss	Gain	15	52218595 to 52227438	region overlaps with left side of gene	ART1	Mono(ADP-ribosyl)transferase [Source:UniProtKB/TrEMBL;Acc:Q95KW1]
Chr15_CNVR_38	19296	-2.67764	0.156297	0	Loss	Gain	15	52263619 to 52282914	gene is within region	ART5	ADP-ribosyltransferase 5 [Source:RefSeq peptide;Acc:NP_001098434]
Chr15_CNVR_11	20904	1.18104	2.26741	0	Gain	Loss	15	64543915 to 64564818	region is within gene	CSTF3	cleavage stimulation factor subunit 3 [Source:RefSeq peptide;Acc:NP_001093170]
Chr15_CNVR_15	17688	1.06692	2.09496	0	Gain	Loss	15	79815895 to 79833582	gene is within region	OR10AG1	-
Chr15_CNVR_16	30552	1.22722	2.34115	0	Gain	Loss	15	80812051 to 80842602	gene is within region	LOC100299636	olfactory receptor, family 5, subfamily J, member 2 [Source:HGNC Symbol;Acc:19612]
Chr15_CNVR_16	30552	1.22722	2.34115	0	Gain	Loss	15	80812051 to 80842602	region overlaps with right side of gene	OR8K5	-
Chr15_CNVR_18	17688	0.986384	1.98121	0	Gain	Loss	15	81036367 to 81054054	gene is within region	OR5M3	olfactory receptor, family 5, subfamily M, member 3 [Source:HGNC Symbol;Acc:14806]
Chr15_CNVR_19	20904	1.04339	2.06107	0	Gain	Loss	15	81054859 to 81075762	gene is within region	OR5M11	olfactory receptor, family 5, subfamily M, member 11 [Source:HGNC Symbol;Acc:15291]
Chr15_CNVR_21	8844	1.05083	2.07172	1.36572e-264	Gain	Loss	15	81300079 to 81308922	region overlaps with left side of gene	LOC614143	Uncharacterized protein [Source:UniProtKB/TrEMBL;Acc:E1BFP7]
Chr15_CNVR_41	37788	-2.4382	0.184514	0	Loss	Gain	15	81870115 to 81907902	region overlaps with left side of gene	PRG3	proteoglycan 3 [Source:RefSeq peptide;Acc:NP_001091941]
Chr15_CNVR_42	19296	-1.45873	0.363813	0	Loss	Gain	15	81908707 to 81928002	region overlaps with right side of gene	PRG3	proteoglycan 3 [Source:RefSeq peptide;Acc:NP_001091942]
Chr15_CNVR_43	8844	-3.01588	0.123632	0	Loss	Gain	15	83368771 to 83377614	region is within gene	LOC518623	hypothetical protein LOC518623 [Source:RefSeq peptide;Acc:NP_001095518]
Chr16_CNVR_9	11670	-1.0206	0.492912	0	Loss	Gain	16	5620662 to 5632331	region is within gene	LOC781004	Uncharacterized protein [Source:UniProtKB/TrEMBL;Acc:F1MC45]
Chr16_CNVR_10	10114	-1.05476	0.481377	0	Loss	Gain	16	5633110 to 5643223	region is within gene	LOC781004	Uncharacterized protein [Source:UniProtKB/TrEMBL;Acc:F1MC45]
Chr16_CNVR_11	7780	-0.951113	0.517233	6.15672e-204	Loss	Gain	16	5644780 to 5652559	region is within gene	LOC781004	Uncharacterized protein [Source:UniProtKB/TrEMBL;Acc:F1MC45]
Chr16_CNVR_12	8558	-0.827673	0.563438	8.86721e-177	Loss	Gain	16	5681346 to 5689903	region is within gene	LOC781004	Uncharacterized protein [Source:UniProtKB/TrEMBL;Acc:F1MC45]
Chr16_CNVR_13	21784	-0.986827	0.504586	0	Loss	Gain	16	5702352 to 5724135	region is within gene	LOC781004	Uncharacterized protein [Source:UniProtKB/TrEMBL;Acc:F1MC45]
Chr16_CNVR_14	10114	-0.928343	0.525462	6.49646e-254	Loss	Gain	16	5728804 to 5738917	region is within gene	LOC781004	Uncharacterized protein [Source:UniProtKB/TrEMBL;Acc:F1MC45]
Chr16_CNVR_15	21784	-1.07763	0.473807	0	Loss	Gain	16	5739696 to 5761479	region is within gene	LOC781004	Uncharacterized protein [Source:UniProtKB/TrEMBL;Acc:F1MC45]
Chr16_CNVR_16	10892	-0.921007	0.52814	1.22878e-269	Loss	Gain	16	5762258 to 5773149	region is within gene	LOC781004	Uncharacterized protein [Source:UniProtKB/TrEMBL;Acc:F1MC45]
Chr16_CNVR_7	8558	1.06912	2.09816	7.89272e-272	Gain	Loss	16	81517674 to 81526231	region is within gene	-	calcium channel, voltage-dependent, L type, alpha 1S subunit [Source:HGNC Symbol;Acc:1397]
Chr17_CNVR_8	9217	-0.973069	0.509421	1.26801e-253	Loss	Gain	17	72879745 to 72888961	region is within gene	IGLL1	immunoglobulin lambda-like polypeptide 1 [Source:RefSeq peptide;Acc:NP_001077269]
Chr17_CNVR_8	9217	-0.973069	0.509421	1.26801e-253	Loss	Gain	17	72879745 to 72888961	gene is within region	-	-
Chr17_CNVR_9	10753	-1.15604	0.448744	0	Loss	Gain	17	72895873 to 72906625	region is within gene	IGLL1	immunoglobulin lambda-like polypeptide 1 [Source:RefSeq peptide;Acc:NP_001077269]
Chr17_CNVR_10	13825	-0.861092	0.550536	0	Loss	Gain	17	72911233 to 72925057	region is within gene	IGLL1	immunoglobulin lambda-like polypeptide 1 [Source:RefSeq peptide;Acc:NP_001077269]
Chr17_CNVR_11	13057	-2.44287	0.183917	0	Loss	Gain	17	72925825 to 72938881	region is within gene	IGLL1	immunoglobulin lambda-like polypeptide 1 [Source:RefSeq peptide;Acc:NP_001077269]
Chr17_CNVR_12	10753	-2.07741	0.23694	0	Loss	Gain	17	75136129 to 75146881	gene is within region	-	-
Chr18_CNVR_8	14112	-2.00774	0.248663	0	Loss	Gain	18	57636153 to 57650264	region overlaps with right side of gene	-	-
Chr18_CNVR_2	12544	1.05695	2.08053	0	Gain	Loss	18	58473465 to 58486008	region overlaps with right side of gene	BOSTAUV1R415	-
Chr18_CNVR_3	10976	1.19652	2.29186	0	Gain	Loss	18	58569897 to 58580872	gene is within region	BOSTAUV1R419	Uncharacterized protein [Source:UniProtKB/TrEMBL;Acc:F1ML07]
Chr18_CNVR_5	9408	0.994789	1.99279	2.05877e-271	Gain	Loss	18	61680025 to 61689432	gene is within region	-	-
Chr18_CNVR_7	9408	1.92541	3.79844	0	Gain	Loss	18	63207257 to 63216664	region overlaps with left side of gene	LILRA4	leukocyte immunoglobulin-like receptor, subfamily A (with TM domain), member 4 [Source:RefSeq peptide;Acc:NP_001095827]
Chr18_CNVR_7	9408	1.92541	3.79844	0	Gain	Loss	18	63207257 to 63216664	gene is within region	-	-
Chr18_CNVR_11	10192	-1.93778	0.261017	0	Loss	Gain	18	63317017 to 63327208	region overlaps with left side of gene	-	-
Chr18_CNVR_12	44688	-1.4624	0.36289	0	Loss	Gain	18	63527129 to 63571816	gene is within region	BOSTAUV1R430	Uncharacterized protein [Source:UniProtKB/TrEMBL;Acc:E1BH34]
Chr18_CNVR_13	14112	-1.13315	0.45592	0	Loss	Gain	18	63791337 to 63805448	region overlaps with left side of gene	LOC783562	-
Chr18_CNVR_13	14112	-1.13315	0.45592	0	Loss	Gain	18	63791337 to 63805448	gene is within region	-	-
Chr19_CNVR_2	55025	1.63809	3.11253	0	Gain	Loss	19	19796213 to 19851237	region is within gene	NOS2	nitric oxide synthase, inducible [Source:RefSeq peptide;Acc:NP_001070267]
Chr19_CNVR_2	55025	1.63809	3.11253	0	Gain	Loss	19	19796213 to 19851237	region overlaps with right side of gene	LOC783343	ULBP27 [Source:UniProtKB/TrEMBL;Acc:Q09YM1]
Chr19_CNVR_3	41849	2.17954	4.53008	0	Gain	Loss	19	19857439 to 19899287	region is within gene	NOS2	nitric oxide synthase, inducible [Source:RefSeq peptide;Acc:NP_001070267]
Chr19_CNVR_3	41849	2.17954	4.53008	0	Gain	Loss	19	19857439 to 19899287	region overlaps with left side of gene	LOC783343	ULBP27 [Source:UniProtKB/TrEMBL;Acc:Q09YM1]
Chr19_CNVR_3	41849	2.17954	4.53008	0	Gain	Loss	19	19857439 to 19899287	gene is within region	LOC786299	-
Chr19_CNVR_4	50375	1.61662	3.06655	0	Gain	Loss	19	19902389 to 19952763	region is within gene	NOS2	nitric oxide synthase, inducible [Source:RefSeq peptide;Acc:NP_001070267]
Chr19_CNVR_4	50375	1.61662	3.06655	0	Gain	Loss	19	19902389 to 19952763	gene is within region	-	-
Chr19_CNVR_4	50375	1.61662	3.06655	0	Gain	Loss	19	19902389 to 19952763	gene is within region	ULBP15	Uncharacterized protein [Source:UniProtKB/TrEMBL;Acc:F1N4S4]
Chr19_CNVR_4	50375	1.61662	3.06655	0	Gain	Loss	19	19902389 to 19952763	gene is within region	LOC513548	-
Chr19_CNVR_5	12401	1.00812	2.01129	0	Gain	Loss	19	24621363 to 24633763	gene is within region	LOC617122	-
Chr21_CNVR_5	10780	-1.8758	0.272477	0	Loss	Gain	21	1627396 to 1638175	region overlaps with right side of gene	-	-
Chr21_CNVR_7	32340	-1.73975	0.299422	0	Loss	Gain	21	9609216 to 9641555	gene is within region	-	-
Chr21_CNVR_8	21560	-2.70831	0.153009	0	Loss	Gain	21	20087376 to 20108935	region overlaps with left side of gene	-	-
Chr21_CNVR_8	21560	-2.70831	0.153009	0	Loss	Gain	21	20087376 to 20108935	region is within gene	MGC148762	hypothetical protein LOC522763 [Source:RefSeq peptide;Acc:NP_001095539]
Chr21_CNVR_9	26950	-2.46119	0.181597	0	Loss	Gain	21	20115096 to 20142045	region is within gene	MGC148762	hypothetical protein LOC522763 [Source:RefSeq peptide;Acc:NP_001095539]
Chr21_CNVR_9	26950	-2.46119	0.181597	0	Loss	Gain	21	20115096 to 20142045	gene is within region	LOC512440	hypothetical protein LOC512440 [Source:RefSeq peptide;Acc:NP_001095426]
Chr21_CNVR_10	16940	-1.05656	0.480778	0	Loss	Gain	21	20160526 to 20177465	region is within gene	MGC148762	hypothetical protein LOC522763 [Source:RefSeq peptide;Acc:NP_001095539]
Chr21_CNVR_10	16940	-1.05656	0.480778	0	Loss	Gain	21	20160526 to 20177465	region overlaps with left side of gene	LOC618633	hypothetical protein LOC618633 [Source:RefSeq peptide;Acc:NP_001096772]
Chr21_CNVR_10	16940	-1.05656	0.480778	0	Loss	Gain	21	20160526 to 20177465	region overlaps with right side of gene	LOC781494	hypothetical protein LOC781494 [Source:RefSeq peptide;Acc:NP_001094749]
Chr23_CNVR_6	15181	-1.13893	0.454097	0	Loss	Gain	23	7086731 to 7101911	region is within gene	TAP2	transporter 2, ATP-binding cassette, sub-family B [Source:RefSeq peptide;Acc:NP_001040087]
Chr23_CNVR_6	15181	-1.13893	0.454097	0	Loss	Gain	23	7086731 to 7101911	region overlaps with left side of gene	-	Uncharacterized protein [Source:UniProtKB/TrEMBL;Acc:E1BJS0]
Chr23_CNVR_2	13583	5.37474	41.4914	0	Gain	Loss	23	25348675 to 25362257	gene is within region	BOLA-DQA1	major histocompatibility complex, class II, DQ alpha 2 [Source:RefSeq peptide;Acc:NP_001012699]
Chr23_CNVR_7	18377	-3.75376	0.0741322	0	Loss	Gain	23	25424581 to 25442957	region overlaps with left side of gene	-	-
Chr23_CNVR_7	18377	-3.75376	0.0741322	0	Loss	Gain	23	25424581 to 25442957	gene is within region	-	BOLA-DQA1 proteinUncharacterized protein [Source:UniProtKB/TrEMBL;Acc:A6H6Y1]
Chr23_CNVR_3	7991	2.93376	7.64097	0	Gain	Loss	23	25458937 to 25466927	region is within gene	LOC786695	major histocompatibility complex, class II, DRB3 [Source:RefSeq peptide;Acc:NP_001012698]
Chr23_CNVR_13	12783	-3.46668	0.0904537	0	Loss	Gain	23	25844855 to 25857637	region overlaps with right side of gene	LA-DQB	BOLA class II histocompatibility antigen, DQB*0101 beta chain precursor [Source:RefSeq peptide;Acc:NP_001029840]
Chr23_CNVR_20	12785	-2.42798	0.185825	0	Loss	Gain	23	27857535 to 27870319	gene is within region	BOLA	Uncharacterized protein [Source:UniProtKB/TrEMBL;Acc:F1MWX3]
Chr23_CNVR_21	13583	-2.95046	0.129367	0	Loss	Gain	23	28820331 to 28833913	gene is within region	-	Uncharacterized protein [Source:UniProtKB/TrEMBL;Acc:F1MLN7]
Chr23_CNVR_4	15181	0.926832	1.9011	0	Gain	Loss	23	29007297 to 29022477	gene is within region	LOC784959	-
Chr23_CNVR_5	30361	4.32654	20.064	0	Gain	Loss	23	29782327 to 29812687	gene is within region	LOC782554	-
Chr24_CNVR_3	8625	-2.03934	0.243275	0	Loss	Gain	24	23602713 to 23611337	region is within gene	NOL4	NOL4 protein [Source:UniProtKB/TrEMBL;Acc:Q0VCA4]
Chr24_CNVR_2	23521	1.47974	2.78898	0	Gain	Loss	24	62404441 to 62427961	region overlaps with left side of gene	LOC786821	-
Chr24_CNVR_2	23521	1.47974	2.78898	0	Gain	Loss	24	62404441 to 62427961	region overlaps with right side of gene	-	-
Chr26_CNVR_2	14112	-3.39172	0.0952774	0	Loss	Gain	26	31584617 to 31598728	region is within gene	RBM20	RNA binding motif protein 20 [Source:HGNC Symbol;Acc:27424]
Chr26_CNVR_2	14112	-3.39172	0.0952774	0	Loss	Gain	26	31584617 to 31598728	gene is within region	-	-
Chr28_CNVR_3	7369	0.807288	1.74992	3.95592e-154	Gain	Loss	28	6792562 to 6799930	region is within gene	SLC35F3	solute carrier family 35, member F3 [Source:HGNC Symbol;Acc:23616]
Chr29_CNVR_3	11881	3.59662	12.0973	0	Gain	Loss	29	26954731 to 26966611	gene is within region	LOC506981	-
Chr29_CNVR_14	6601	-5.25682	0.0261541	0	Loss	Gain	29	27168571 to 27175171	gene is within region	LOC100301320	-
Chr29_CNVR_15	19801	-3.42638	0.0930161	0	Loss	Gain	29	27362611 to 27382411	gene is within region	LOC100301231	-
Chr29_CNVR_18	10561	-0.94295	0.520168	0	Loss	Gain	29	27649051 to 27659611	region overlaps with left side of gene	LOC509323	-
Chr29_CNVR_20	7261	-0.911857	0.5315	2.45764e-208	Loss	Gain	29	49910851 to 49918111	region is within gene	-	tetraspanin 32 [Source:HGNC Symbol;Acc:13410]
Chr29_CNVR_6	7261	0.936879	1.91438	2.25274e-222	Gain	Loss	29	50246131 to 50253391	region is within gene	LSP1	lymphocyte-specific protein 1 [Source:RefSeq peptide;Acc:NP_001068842]
Chr29_CNVR_7	7261	1.04355	2.06129	4.89586e-266	Gain	Loss	29	50352391 to 50359651	region is within gene	CTSD	cathepsin D [Source:RefSeq peptide;Acc:NP_001159993]
Chr29_CNVR_8	6601	0.806645	1.74914	2.24891e-156	Gain	Loss	29	50881711 to 50888311	region overlaps with right side of gene	-	dual specificity phosphatase 8 [Source:HGNC Symbol;Acc:3074]
Chr29_CNVR_9	6601	0.891232	1.85476	7.18039e-186	Gain	Loss	29	51401131 to 51407731	region is within gene	-	mucin 5AC, oligomeric mucus/gel-forming [Source:HGNC Symbol;Acc:7515]
ChrX_CNVR_2	73371	1.15451	2.22608	0	Gain	Loss	X	44310812 to 44384182	gene is within region	-	-
ChrX_CNVR_8	20011	-2.88955	0.134946	0	Loss	Gain	X	53878260 to 53898270	gene is within region	-	-
