# Supplementary material for: Whole-Genome Analyses of Korean Native and Holstein Cattle Breeds by Massively Parallel Sequencing
Source: PLoS One. 2014 Jul 3;9(7):e101127. doi: 10.1371/journal.pone.0101127 (PMC4081042; doi:10.1371/journal.pone.0101127)
Supplement: Table S6 — Annotated genic-CNVR detected from CHSvsHOL. (XLSX) [file pone.0101127.s009.xlsx]

## Sheet: 4103_7119_cnvlist_genes
Supplementary Table S6. Annotated genic-CNVR detected from CHSvsHOL.
Region_Name	size	log2	Ratio	pvalue	Chikso	Holstein	Chr	Region_Location	Gene_Location_Compared_To_Region_Location	Entrez_Gene_Name	Description
Chr1_CNVR_16	7991	-0.891284	0.539134	4.01181e-182	Loss	Gain	1	2404591 to 2412581	region is within gene	URB1	URB1 ribosome biogenesis 1 homolog (S. cerevisiae) [Source:HGNC Symbol;Acc:17344]
Chr1_CNVR_17	18377	-0.819884	0.566488	0	Loss	Gain	1	2414179 to 2432555	region is within gene	URB1	URB1 ribosome biogenesis 1 homolog (S. cerevisiae) [Source:HGNC Symbol;Acc:17344]
Chr1_CNVR_8	11985	1.10928	2.15738	0	Gain	Loss	1	40581611 to 40593595	region overlaps with left side of gene	TUBA3C	-
Chr1_CNVR_23	9587	-0.957673	0.514887	5.12202e-246	Loss	Gain	1	57474069 to 57483655	region is within gene	SLC9A10	solute carrier family 9, subfamily C (Na+transporting carboxylic acid decarboxylase), member 1 [Source:HGNC Symbol;Acc:31401]
Chr1_CNVR_25	11187	-0.903348	0.534645	5.6555e-260	Loss	Gain	1	68314101 to 68325287	region is within gene	ADCY5	adenylate cyclase 5 [Source:HGNC Symbol;Acc:236]
Chr1_CNVR_26	15979	-0.867771	0.547993	0	Loss	Gain	1	68343665 to 68359643	region is within gene	ADCY5	adenylate cyclase 5 [Source:HGNC Symbol;Acc:236]
Chr1_CNVR_29	15181	-0.887632	0.540501	0	Loss	Gain	1	83439971 to 83455151	region overlaps with left side of gene	POLR2H	polymerase (RNA) II (DNA directed) polypeptide H [Source:HGNC Symbol;Acc:9195]
Chr1_CNVR_29	15181	-0.887632	0.540501	0	Loss	Gain	1	83439971 to 83455151	region overlaps with right side of gene	CLCN2	chloride channel protein 2 [Source:RefSeq peptide;Acc:NP_001095957]
Chr1_CNVR_11	9589	0.865537	1.82202	7.73871e-216	Gain	Loss	1	88506429 to 88516017	region is within gene	PIK3CA	Phosphatidylinositol-4,5-bisphosphate 3-kinase catalytic subunit alpha isoform [Source:UniProtKB/Swiss-Prot;Acc:P32871]
Chr1_CNVR_15	11985	1.15604	2.22846	0	Gain	Loss	1	118623935 to 118635919	region is within gene	TSC22D2	TSC22 domain family protein 2 [Source:RefSeq peptide;Acc:NP_001137573]
Chr1_CNVR_33	7991	-0.876393	0.544728	5.28863e-177	Loss	Gain	1	128889487 to 128897477	region is within gene	SPSB4	splA/ryanodine receptor domain and SOCS box containing 4 [Source:HGNC Symbol;Acc:30630]
Chr1_CNVR_34	7991	-0.800693	0.574074	1.33969e-151	Loss	Gain	1	143506393 to 143514383	region overlaps with right side of gene	RIPK4	receptor-interacting serine/threonine-protein kinase 4 [Source:RefSeq peptide;Acc:NP_001093797]
Chr1_CNVR_35	9587	-0.9038	0.534477	2.50867e-223	Loss	Gain	1	143523173 to 143532759	region is within gene	RIPK4	receptor-interacting serine/threonine-protein kinase 4 [Source:RefSeq peptide;Acc:NP_001093797]
Chr1_CNVR_36	11187	-0.867734	0.548007	7.99887e-243	Loss	Gain	1	143647017 to 143658203	region is within gene	C2CD2	C2 calcium-dependent domain containing 2 [Source:HGNC Symbol;Acc:1266]
Chr1_CNVR_37	14381	-0.864625	0.549189	0	Loss	Gain	1	143839577 to 143853957	region is within gene	-	uromodulin-like 1 [Source:HGNC Symbol;Acc:12560]
Chr1_CNVR_38	10387	-0.831046	0.562121	1.57897e-209	Loss	Gain	1	144030537 to 144040923	region is within gene	ABCG1	Uncharacterized protein [Source:UniProtKB/TrEMBL;Acc:E1BDU6]
Chr1_CNVR_39	8789	-0.96867	0.510977	5.42351e-230	Loss	Gain	1	144422847 to 144431635	region is within gene	SLC37A1	solute carrier family 37 (glycerol-3-phosphate transporter), member 1 [Source:HGNC Symbol;Acc:11024]
Chr1_CNVR_42	12783	-0.874025	0.545622	1.21052e-280	Loss	Gain	1	144491561 to 144504343	region overlaps with right side of gene	PDE9A	phosphodiesterase 9A [Source:HGNC Symbol;Acc:8795]
Chr1_CNVR_43	9589	-0.881636	0.542752	3.81308e-214	Loss	Gain	1	144514731 to 144524319	region is within gene	PDE9A	phosphodiesterase 9A [Source:HGNC Symbol;Acc:8795]
Chr1_CNVR_44	10387	-0.938237	0.52187	2.06785e-257	Loss	Gain	1	144787191 to 144797577	region overlaps with right side of gene	CBS	cystathionine beta-synthase [Source:RefSeq peptide;Acc:NP_001095470]
Chr1_CNVR_51	11187	-0.865405	0.548892	1.03201e-241	Loss	Gain	1	145593381 to 145604567	region overlaps with right side of gene	-	protein O-fucosyltransferase 2 [Source:HGNC Symbol;Acc:14683]
Chr1_CNVR_56	15979	-0.992505	0.502604	0	Loss	Gain	1	145678875 to 145694853	region overlaps with right side of gene	ICOSLG	inducible T-cell co-stimulator ligand [Source:HGNC Symbol;Acc:17087]
Chr1_CNVR_57	11185	-0.933426	0.523613	1.11996e-274	Loss	Gain	1	145698051 to 145709235	region overlaps with right side of gene	DNMT3L	DNA (cytosine-5-)-methyltransferase 3-like [Source:HGNC Symbol;Acc:2980]
Chr1_CNVR_58	7989	-0.922744	0.527505	4.67398e-193	Loss	Gain	1	145757177 to 145765165	region overlaps with left side of gene	AIRE	autoimmune regulator [Source:HGNC Symbol;Acc:360]
Chr1_CNVR_59	13583	-0.927013	0.525946	0	Loss	Gain	1	145766765 to 145780347	region overlaps with right side of gene	PFKL	6-phosphofructokinase, liver type [Source:UniProtKB/Swiss-Prot;Acc:A1A4J1]
Chr1_CNVR_60	7991	-1.07741	0.473879	1.2451e-248	Loss	Gain	1	145783543 to 145791533	region is within gene	PFKL	6-phosphofructokinase, liver type [Source:UniProtKB/Swiss-Prot;Acc:A1A4J1]
Chr1_CNVR_61	10387	-0.928908	0.525256	3.77947e-253	Loss	Gain	1	145792333 to 145802719	region overlaps with left side of gene	PFKL	6-phosphofructokinase, liver type [Source:UniProtKB/Swiss-Prot;Acc:A1A4J1]
Chr1_CNVR_61	10387	-0.928908	0.525256	3.77947e-253	Loss	Gain	1	145792333 to 145802719	region overlaps with right side of gene	C1H21orf2	hypothetical protein LOC518967 [Source:RefSeq peptide;Acc:NP_001069249]
Chr1_CNVR_62	27165	-0.930472	0.524687	0	Loss	Gain	1	145817901 to 145845065	region overlaps with right side of gene	TRPM2	transient receptor potential cation channel, subfamily M, member 2 [Source:HGNC Symbol;Acc:12339]
Chr1_CNVR_63	8789	-0.892358	0.538733	1.55305e-200	Loss	Gain	1	145853855 to 145862643	region is within gene	TRPM2	transient receptor potential cation channel, subfamily M, member 2 [Source:HGNC Symbol;Acc:12339]
Chr1_CNVR_64	7991	-0.882987	0.542244	2.89003e-179	Loss	Gain	1	146024841 to 146032831	gene is within region	LOC617218	keratin associated protein LOC617218 [Source:RefSeq peptide;Acc:NP_001073259]
Chr1_CNVR_68	16779	-0.909993	0.532188	0	Loss	Gain	1	146493055 to 146509833	region is within gene	PDXK	Pyridoxal kinase [Source:UniProtKB/Swiss-Prot;Acc:Q0II59]
Chr1_CNVR_70	9587	-0.894119	0.538076	2.64065e-219	Loss	Gain	1	146572157 to 146581743	region is within gene	RRP1	ribosomal RNA processing protein 1 homolog A [Source:RefSeq peptide;Acc:NP_001069057]
Chr1_CNVR_75	8789	-0.819196	0.566758	2.85129e-173	Loss	Gain	1	146831033 to 146839821	region is within gene	TRAPPC10	trafficking protein particle complex 10 [Source:HGNC Symbol;Acc:11868]
Chr1_CNVR_76	7989	-0.919576	0.528664	5.98807e-192	Loss	Gain	1	146853405 to 146861393	region overlaps with left side of gene	PWP2	PWP2 periodic tryptophan protein homolog (yeast) [Source:HGNC Symbol;Acc:9711]
Chr1_CNVR_76	7989	-0.919576	0.528664	5.98807e-192	Loss	Gain	1	146853405 to 146861393	region overlaps with right side of gene	C1H21orf33	ES1 protein homolog, mitochondrial [Source:RefSeq peptide;Acc:NP_001029635]
Chr1_CNVR_77	15979	-0.922928	0.527438	0	Loss	Gain	1	146864591 to 146880569	region overlaps with left side of gene	C1H21orf33	ES1 protein homolog, mitochondrial [Source:RefSeq peptide;Acc:NP_001029635]
Chr1_CNVR_80	10387	-0.891793	0.538944	2.32635e-236	Loss	Gain	1	146986837 to 146997223	region overlaps with right side of gene	COL18A1	collagen alpha-1(XVIII) chain [Source:RefSeq peptide;Acc:NP_001076857]
Chr1_CNVR_81	14381	-0.956275	0.515386	0	Loss	Gain	1	147003617 to 147017997	region is within gene	COL18A1	collagen alpha-1(XVIII) chain [Source:RefSeq peptide;Acc:NP_001076857]
Chr1_CNVR_82	7989	-1.0151	0.494794	6.15165e-226	Loss	Gain	1	147029185 to 147037173	region is within gene	COL18A1	collagen alpha-1(XVIII) chain [Source:RefSeq peptide;Acc:NP_001076857]
Chr1_CNVR_83	9589	-0.919792	0.528585	5.20614e-230	Loss	Gain	1	147037973 to 147047561	region overlaps with left side of gene	COL18A1	collagen alpha-1(XVIII) chain [Source:RefSeq peptide;Acc:NP_001076857]
Chr1_CNVR_83	9589	-0.919792	0.528585	5.20614e-230	Loss	Gain	1	147037973 to 147047561	region overlaps with right side of gene	SLC19A1	folate transporter 1 [Source:RefSeq peptide;Acc:NP_001069921]
Chr1_CNVR_84	8789	-0.955902	0.515519	5.30517e-225	Loss	Gain	1	147050757 to 147059545	region is within gene	SLC19A1	folate transporter 1 [Source:RefSeq peptide;Acc:NP_001069921]
Chr1_CNVR_85	17579	-0.846977	0.555948	0	Loss	Gain	1	147324015 to 147341593	region is within gene	PCBP3	poly(rC)-binding protein 3 [Source:RefSeq peptide;Acc:NP_001069752]
Chr1_CNVR_86	7989	-0.821828	0.565725	1.40146e-158	Loss	Gain	1	147591681 to 147599669	region overlaps with left side of gene	FTCD	formiminotransferase cyclodeaminase [Source:HGNC Symbol;Acc:3974]
Chr1_CNVR_87	9589	-0.867021	0.548278	3.81601e-208	Loss	Gain	1	154054791 to 154064379	region is within gene	SH3BP5	SH3-domain binding protein 5 (BTK-associated) [Source:HGNC Symbol;Acc:10827]
Chr1_CNVR_88	15181	-0.842742	0.557583	0	Loss	Gain	1	155073517 to 155088697	region is within gene	OXNAD1	Oxidoreductase NAD-binding domain-containing protein 1 [Source:UniProtKB/Swiss-Prot;Acc:Q58DM7]
Chr2_CNVR_9	9527	-0.843155	0.557423	6.07971e-182	Loss	Gain	2	4807600 to 4817126	region is within gene	LIMS2	LIM and senescent cell antigen-like-containing domain protein 2 [Source:UniProtKB/Swiss-Prot;Acc:Q2KJ33]
Chr2_CNVR_9	9527	-0.843155	0.557423	6.07971e-182	Loss	Gain	2	4807600 to 4817126	region overlaps with left side of gene	GPR17	uracil nucleotide/cysteinyl leukotriene receptor [Source:RefSeq peptide;Acc:NP_001075939]
Chr2_CNVR_10	13857	-0.91568	0.530094	2.20711e-303	Loss	Gain	2	5379160 to 5393016	region is within gene	BIN1	bridging integrator 1 [Source:RefSeq peptide;Acc:NP_001040006]
Chr2_CNVR_1	9527	0.964872	1.95189	1.09012e-239	Gain	Loss	2	56706980 to 56716506	region overlaps with right side of gene	LRP1B	low density lipoprotein receptor-related protein 1 [Source:HGNC Symbol;Acc:6692]
Chr2_CNVR_12	8661	-0.859308	0.551217	4.86393e-171	Loss	Gain	2	72515810 to 72524470	region overlaps with right side of gene	INHBB	inhibin beta B chain precursor [Source:RefSeq peptide;Acc:NP_789822]
Chr2_CNVR_14	8661	-0.789047	0.578726	1.05653e-147	Loss	Gain	2	72993842 to 73002502	region is within gene	GLI2	-
Chr2_CNVR_15	19919	-0.805891	0.572009	0	Loss	Gain	2	73112484 to 73132402	region is within gene	GLI2	-
Chr2_CNVR_21	11259	-1.02398	0.491759	6.73078e-297	Loss	Gain	2	104970026 to 104981284	region overlaps with right side of gene	SHOX	short stature homeobox [Source:HGNC Symbol;Acc:10853]
Chr2_CNVR_22	11259	-0.982668	0.506043	1.3012e-277	Loss	Gain	2	104983016 to 104994274	region overlaps with left side of gene	SHOX	short stature homeobox [Source:HGNC Symbol;Acc:10853]
Chr2_CNVR_24	11259	-0.872137	0.546337	2.14195e-227	Loss	Gain	2	105374448 to 105385706	gene is within region	-	-
Chr2_CNVR_24	11259	-0.872137	0.546337	2.14195e-227	Loss	Gain	2	105374448 to 105385706	region overlaps with right side of gene	IGFBP5	Insulin-like growth factor-binding protein 5 [Source:UniProtKB/Swiss-Prot;Acc:Q05717]
Chr2_CNVR_25	9527	-0.834809	0.560657	7.25008e-179	Loss	Gain	2	106624086 to 106633612	region overlaps with right side of gene	TNS1	tensin-1 [Source:RefSeq peptide;Acc:NP_777191]
Chr2_CNVR_26	8661	-1.03041	0.48957	3.31436e-231	Loss	Gain	2	106659592 to 106668252	region is within gene	TNS1	tensin-1 [Source:RefSeq peptide;Acc:NP_777191]
Chr2_CNVR_27	19919	-0.926603	0.526096	0	Loss	Gain	2	106674314 to 106694232	region is within gene	TNS1	tensin-1 [Source:RefSeq peptide;Acc:NP_777191]
Chr2_CNVR_28	10393	-0.918994	0.528878	1.85237e-229	Loss	Gain	2	106704624 to 106715016	region is within gene	TNS1	tensin-1 [Source:RefSeq peptide;Acc:NP_777191]
Chr2_CNVR_29	42435	-0.940626	0.521007	0	Loss	Gain	2	106716748 to 106759182	region is within gene	TNS1	tensin-1 [Source:RefSeq peptide;Acc:NP_777191]
Chr2_CNVR_29	42435	-0.940626	0.521007	0	Loss	Gain	2	106716748 to 106759182	gene is within region	MIR2356	bta-mir-2356 [Source:miRBase;Acc:MI0011385]
Chr2_CNVR_33	9527	-0.831643	0.561889	1.05493e-177	Loss	Gain	2	106871762 to 106881288	region overlaps with right side of gene	RUFY4	RUN and FYVE domain containing 4 [Source:RefSeq peptide;Acc:NP_001095551]
Chr2_CNVR_34	12125	-0.808305	0.571052	8.95287e-215	Loss	Gain	2	107114242 to 107126366	gene is within region	SLC11A1	natural resistance-associated macrophage protein 1 [Source:RefSeq peptide;Acc:NP_777077]
Chr2_CNVR_35	8661	-0.84136	0.558117	5.49211e-165	Loss	Gain	2	107542912 to 107551572	region overlaps with right side of gene	WNT6	wingless-type MMTV integration site family, member 6 [Source:HGNC Symbol;Acc:12785]
Chr2_CNVR_36	21651	-0.862471	0.55001	0	Loss	Gain	2	107650296 to 107671946	region overlaps with left side of gene	FEV	FEV (ETS oncogene family) [Source:HGNC Symbol;Acc:18562]
Chr2_CNVR_36	21651	-0.862471	0.55001	0	Loss	Gain	2	107650296 to 107671946	gene is within region	CRYBA2	Beta-crystallin A2 [Source:UniProtKB/Swiss-Prot;Acc:P26444]
Chr2_CNVR_36	21651	-0.862471	0.55001	0	Loss	Gain	2	107650296 to 107671946	gene is within region	MIR375	bta-mir-375 [Source:miRBase;Acc:MI0009817]
Chr2_CNVR_36	21651	-0.862471	0.55001	0	Loss	Gain	2	107650296 to 107671946	region overlaps with right side of gene	-	coiled-coil domain containing 108 [Source:HGNC Symbol;Acc:25325]
Chr2_CNVR_37	8661	-0.789203	0.578664	9.4048e-148	Loss	Gain	2	107947334 to 107955994	region overlaps with right side of gene	DNAJB2	DnaJ (Hsp40) homolog, subfamily B, member 2 [Source:RefSeq peptide;Acc:NP_001029764]
Chr2_CNVR_38	13857	-0.84607	0.556298	2.97037e-265	Loss	Gain	2	108072904 to 108086760	gene is within region	DES	Desmin [Source:UniProtKB/Swiss-Prot;Acc:O62654]
Chr2_CNVR_39	16455	-0.911194	0.531745	0	Loss	Gain	2	108096286 to 108112740	region is within gene	SPEG	SPEG complex locus [Source:RefSeq peptide;Acc:NP_001135957]
Chr2_CNVR_40	29445	-0.910306	0.532072	0	Loss	Gain	2	108113606 to 108143050	region is within gene	SPEG	SPEG complex locus [Source:RefSeq peptide;Acc:NP_001135957]
Chr2_CNVR_41	47631	-1.02839	0.490257	0	Loss	Gain	2	108143916 to 108191546	region overlaps with left side of gene	SPEG	SPEG complex locus [Source:RefSeq peptide;Acc:NP_001135957]
Chr2_CNVR_41	47631	-1.02839	0.490257	0	Loss	Gain	2	108143916 to 108191546	gene is within region	GMPPA	GDP-mannose pyrophosphorylase A [Source:HGNC Symbol;Acc:22923]
Chr2_CNVR_41	47631	-1.02839	0.490257	0	Loss	Gain	2	108143916 to 108191546	gene is within region	-	acid-sensing (proton-gated) ion channel family member 4 [Source:HGNC Symbol;Acc:21263]
Chr2_CNVR_42	15589	-0.913942	0.530733	0	Loss	Gain	2	108201938 to 108217526	region overlaps with left side of gene	TMEM198	Transmembrane protein 198 [Source:UniProtKB/Swiss-Prot;Acc:Q08E36]
Chr2_CNVR_42	15589	-0.913942	0.530733	0	Loss	Gain	2	108201938 to 108217526	region overlaps with right side of gene	OBSL1	Obscurin-like 1Uncharacterized protein [Source:UniProtKB/TrEMBL;Acc:Q0VC42]
Chr2_CNVR_43	12991	-0.871186	0.546697	1.44865e-261	Loss	Gain	2	108220124 to 108233114	region overlaps with left side of gene	OBSL1	Obscurin-like 1Uncharacterized protein [Source:UniProtKB/TrEMBL;Acc:Q0VC42]
Chr2_CNVR_43	12991	-0.871186	0.546697	1.44865e-261	Loss	Gain	2	108220124 to 108233114	gene is within region	INHA	Inhibin alpha chain [Source:UniProtKB/Swiss-Prot;Acc:P07994]
Chr2_CNVR_44	8661	-0.77423	0.584701	6.53241e-143	Loss	Gain	2	108281610 to 108290270	region overlaps with left side of gene	SLC4A3	solute carrier family 4, anion exchanger, member 3 [Source:HGNC Symbol;Acc:11029]
Chr2_CNVR_49	8661	-0.88726	0.54064	1.40255e-180	Loss	Gain	2	120780588 to 120789248	region is within gene	DIS3L2	DIS3 mitotic control homolog (S. cerevisiae)-like 2 [Source:HGNC Symbol;Acc:28648]
Chr2_CNVR_50	17321	-0.890588	0.539394	0	Loss	Gain	2	120855930 to 120873250	gene is within region	LOC528262	-
Chr2_CNVR_51	19919	-0.931131	0.524447	0	Loss	Gain	2	120904426 to 120924344	gene is within region	ALPI	intestinal-type alkaline phosphatase [Source:RefSeq peptide;Acc:NP_776412]
Chr2_CNVR_51	19919	-0.931131	0.524447	0	Loss	Gain	2	120904426 to 120924344	gene is within region	LOC100125266	alkaline phosphatase-like [Source:RefSeq peptide;Acc:NP_001096792]
Chr2_CNVR_53	17321	-0.940406	0.521086	0	Loss	Gain	2	120960716 to 120978036	region overlaps with right side of gene	CHRND	Acetylcholine receptor subunit delta [Source:UniProtKB/Swiss-Prot;Acc:P04759]
Chr2_CNVR_54	9527	-0.860616	0.550717	2.0035e-188	Loss	Gain	2	120978902 to 120988428	region overlaps with left side of gene	CHRND	Acetylcholine receptor subunit delta [Source:UniProtKB/Swiss-Prot;Acc:P04759]
Chr2_CNVR_56	17321	-0.973595	0.509235	0	Loss	Gain	2	122500464 to 122517784	region overlaps with right side of gene	-	brain-specific angiogenesis inhibitor 2 [Source:HGNC Symbol;Acc:944]
Chr2_CNVR_57	20785	-0.885284	0.541381	0	Loss	Gain	2	122523846 to 122544630	region overlaps with left side of gene	-	brain-specific angiogenesis inhibitor 2 [Source:HGNC Symbol;Acc:944]
Chr2_CNVR_59	19053	-0.921535	0.527947	0	Loss	Gain	2	122555888 to 122574940	region overlaps with right side of gene	COL16A1	-
Chr2_CNVR_60	9527	-0.836117	0.560149	2.3931e-179	Loss	Gain	2	122584466 to 122593992	region is within gene	COL16A1	-
Chr2_CNVR_61	13857	-0.859955	0.55097	9.40139e-273	Loss	Gain	2	122598322 to 122612178	region overlaps with left side of gene	COL16A1	-
Chr2_CNVR_65	18187	-0.901915	0.535176	0	Loss	Gain	2	123344814 to 123363000	region overlaps with right side of gene	LAPTM5	Lysosomal-associated transmembrane protein 5 [Source:UniProtKB/Swiss-Prot;Acc:Q2KJA5]
Chr2_CNVR_66	11259	-0.842611	0.557633	2.08842e-214	Loss	Gain	2	123399372 to 123410630	region overlaps with left side of gene	MATN1	cartilage matrix protein [Source:RefSeq peptide;Acc:NP_001137338]
Chr2_CNVR_67	11259	-0.944862	0.519479	3.47713e-260	Loss	Gain	2	124816148 to 124827406	region overlaps with right side of gene	PTPRU	protein tyrosine phosphatase, receptor type, U [Source:HGNC Symbol;Acc:9683]
Chr2_CNVR_68	11259	-0.819804	0.566519	1.61604e-204	Loss	Gain	2	126269296 to 126280554	region overlaps with right side of gene	FGR	tyrosine-protein kinase Fgr [Source:RefSeq peptide;Acc:NP_001092461]
Chr2_CNVR_69	9527	-0.894145	0.538066	4.89886e-201	Loss	Gain	2	126281420 to 126290946	region is within gene	FGR	tyrosine-protein kinase Fgr [Source:RefSeq peptide;Acc:NP_001092461]
Chr2_CNVR_70	9527	-0.87825	0.544027	4.95408e-195	Loss	Gain	2	126291812 to 126301338	region overlaps with left side of gene	FGR	tyrosine-protein kinase Fgr [Source:RefSeq peptide;Acc:NP_001092461]
Chr2_CNVR_74	9527	-0.965879	0.511966	1.16899e-228	Loss	Gain	2	126346370 to 126355896	gene is within region	AHDC1	AT hook, DNA binding motif, containing 1 [Source:HGNC Symbol;Acc:25230]
Chr2_CNVR_75	16455	-0.916385	0.529835	0	Loss	Gain	2	126510910 to 126527364	region overlaps with left side of gene	MAP3K6	mitogen-activated protein kinase kinase kinase 6 [Source:HGNC Symbol;Acc:6858]
Chr2_CNVR_75	16455	-0.916385	0.529835	0	Loss	Gain	2	126510910 to 126527364	gene is within region	SYTL1	synaptotagmin-like 1 [Source:HGNC Symbol;Acc:15584]
Chr2_CNVR_76	12991	-0.883561	0.542028	6.52781e-268	Loss	Gain	2	126529962 to 126542952	gene is within region	TMEM222	transmembrane protein 222 [Source:RefSeq peptide;Acc:NP_001030528]
Chr2_CNVR_77	11259	-0.881568	0.542777	1.37906e-231	Loss	Gain	2	126802752 to 126814010	region overlaps with left side of gene	FAM46B	Protein FAM46B [Source:UniProtKB/Swiss-Prot;Acc:Q29RH2]
Chr2_CNVR_78	8661	-0.857548	0.55189	1.9196e-170	Loss	Gain	2	126930054 to 126938714	region overlaps with left side of gene	SFN	14-3-3 protein sigma [Source:UniProtKB/Swiss-Prot;Acc:Q0VC36]
Chr2_CNVR_78	8661	-0.857548	0.55189	1.9196e-170	Loss	Gain	2	126930054 to 126938714	region overlaps with right side of gene	LOC100337343	zinc finger, DHHC-type containing 18 [Source:HGNC Symbol;Acc:20712]
Chr2_CNVR_79	8661	-0.786971	0.57956	4.99201e-147	Loss	Gain	2	127849746 to 127858406	region overlaps with right side of gene	SEPN1	selenoprotein N, 1 [Source:RefSeq peptide;Acc:NP_001108448]
Chr2_CNVR_80	17321	-0.938479	0.521783	0	Loss	Gain	2	127880056 to 127897376	region overlaps with right side of gene	MAN1C1	mannosidase, alpha, class 1C, member 1 [Source:HGNC Symbol;Acc:19080]
Chr2_CNVR_81	14723	-0.938153	0.521901	0	Loss	Gain	2	127899108 to 127913830	region is within gene	MAN1C1	mannosidase, alpha, class 1C, member 1 [Source:HGNC Symbol;Acc:19080]
Chr2_CNVR_82	11259	-0.856235	0.552392	2.24766e-220	Loss	Gain	2	127914696 to 127925954	region is within gene	MAN1C1	mannosidase, alpha, class 1C, member 1 [Source:HGNC Symbol;Acc:19080]
Chr2_CNVR_84	15589	-0.894171	0.538056	0	Loss	Gain	2	128078370 to 128093958	region overlaps with right side of gene	LDLRAP1	low density lipoprotein receptor adapter protein 1 [Source:RefSeq peptide;Acc:NP_001077137]
Chr2_CNVR_90	10393	-0.963139	0.51294	4.37132e-248	Loss	Gain	2	128639538 to 128649930	region is within gene	RUNX3	runt-related transcription factor 3 [Source:HGNC Symbol;Acc:10473]
Chr2_CNVR_91	9527	-0.890907	0.539275	8.26048e-200	Loss	Gain	2	128651662 to 128661188	region overlaps with left side of gene	RUNX3	runt-related transcription factor 3 [Source:HGNC Symbol;Acc:10473]
Chr2_CNVR_92	9527	-0.856252	0.552386	8.46851e-187	Loss	Gain	2	129169530 to 129179056	region is within gene	GRHL3	grainyhead-like 3 (Drosophila) [Source:HGNC Symbol;Acc:25839]
Chr2_CNVR_93	8661	-0.897957	0.536646	2.89496e-184	Loss	Gain	2	129392958 to 129401618	region is within gene	-	myomesin family, member 3 [Source:HGNC Symbol;Acc:26679]
Chr2_CNVR_94	10393	-0.862138	0.550137	5.52437e-206	Loss	Gain	2	129887444 to 129897836	gene is within region	ID3	DNA-binding protein inhibitor ID-3 [Source:UniProtKB/Swiss-Prot;Acc:Q5E981]
Chr2_CNVR_95	9527	-0.82111	0.566006	7.54132e-174	Loss	Gain	2	129991364 to 130000890	region is within gene	ASAP3	arf-GAP with SH3 domain, ANK repeat and PH domain-containing protein 3 [Source:RefSeq peptide;Acc:NP_001076915]
Chr2_CNVR_96	8661	-0.786849	0.579609	5.46836e-147	Loss	Gain	2	130524820 to 130533480	region is within gene	EPHB2	EPH receptor B2 [Source:HGNC Symbol;Acc:3393]
Chr2_CNVR_97	17321	-0.870963	0.546782	0	Loss	Gain	2	130538676 to 130555996	region overlaps with left side of gene	EPHB2	EPH receptor B2 [Source:HGNC Symbol;Acc:3393]
Chr2_CNVR_97	17321	-0.870963	0.546782	0	Loss	Gain	2	130538676 to 130555996	gene is within region	-	-
Chr2_CNVR_103	14723	-0.83655	0.559981	2.86146e-276	Loss	Gain	2	130769898 to 130784620	region overlaps with left side of gene	C1QB	Complement C1q subcomponent subunit B [Source:UniProtKB/Swiss-Prot;Acc:Q2KIV9]
Chr2_CNVR_103	14723	-0.83655	0.559981	2.86146e-276	Loss	Gain	2	130769898 to 130784620	gene is within region	LOC786604	Uncharacterized protein [Source:UniProtKB/TrEMBL;Acc:F1MKF1]
Chr2_CNVR_103	14723	-0.83655	0.559981	2.86146e-276	Loss	Gain	2	130769898 to 130784620	region overlaps with right side of gene	C1QC	C1QC proteinUncharacterized protein [Source:UniProtKB/TrEMBL;Acc:Q1RMH5]
Chr2_CNVR_104	12125	-0.913362	0.530946	1.33357e-264	Loss	Gain	2	130785486 to 130797610	region overlaps with left side of gene	C1QC	C1QC proteinUncharacterized protein [Source:UniProtKB/TrEMBL;Acc:Q1RMH5]
Chr2_CNVR_104	12125	-0.913362	0.530946	1.33357e-264	Loss	Gain	2	130785486 to 130797610	gene is within region	C1QA	Complement C1q subcomponent subunit A [Source:UniProtKB/Swiss-Prot;Acc:Q5E9E3]
Chr2_CNVR_106	44167	-0.976308	0.508279	0	Loss	Gain	2	130818394 to 130862560	gene is within region	EPHA8	EPH receptor A8 [Source:HGNC Symbol;Acc:3391]
Chr2_CNVR_108	19053	-0.959224	0.514333	0	Loss	Gain	2	130883344 to 130902396	region overlaps with right side of gene	ZBTB40	zinc finger and BTB domain containing 40 [Source:HGNC Symbol;Acc:29045]
Chr2_CNVR_113	32043	-0.987791	0.504249	0	Loss	Gain	2	131518122 to 131550164	region is within gene	HSPG2	-
Chr2_CNVR_114	8661	-1.02964	0.489831	6.30079e-231	Loss	Gain	2	131570082 to 131578742	region is within gene	HSPG2	-
Chr2_CNVR_115	44167	-0.971681	0.509911	0	Loss	Gain	2	131723364 to 131767530	region is within gene	RAP1GAP	rap1 GTPase-activating protein 1 [Source:RefSeq peptide;Acc:NP_001070356]
Chr2_CNVR_116	8661	-0.964413	0.512487	1.52677e-207	Loss	Gain	2	131768396 to 131777056	region overlaps with left side of gene	RAP1GAP	rap1 GTPase-activating protein 1 [Source:RefSeq peptide;Acc:NP_001070356]
Chr2_CNVR_118	19053	-0.939002	0.521593	0	Loss	Gain	2	131789180 to 131808232	region overlaps with right side of gene	ALPL	Alkaline phosphatase, tissue-nonspecific isozyme [Source:UniProtKB/Swiss-Prot;Acc:P09487]
Chr2_CNVR_119	10393	-0.857188	0.552027	5.68994e-204	Loss	Gain	2	131814294 to 131824686	region is within gene	ALPL	Alkaline phosphatase, tissue-nonspecific isozyme [Source:UniProtKB/Swiss-Prot;Acc:P09487]
Chr2_CNVR_120	12991	-0.849264	0.555068	2.01407e-250	Loss	Gain	2	131932936 to 131945926	region overlaps with right side of gene	ECE1	Endothelin-converting enzyme 1 [Source:UniProtKB/Swiss-Prot;Acc:P42891]
Chr2_CNVR_121	12991	-0.932594	0.523915	2.03905e-293	Loss	Gain	2	131966710 to 131979700	region is within gene	ECE1	Endothelin-converting enzyme 1 [Source:UniProtKB/Swiss-Prot;Acc:P42891]
Chr2_CNVR_122	10393	-0.817066	0.567595	7.3764e-188	Loss	Gain	2	132038588 to 132048980	region is within gene	ECE1	Endothelin-converting enzyme 1 [Source:UniProtKB/Swiss-Prot;Acc:P42891]
Chr2_CNVR_123	16455	-0.929837	0.524918	0	Loss	Gain	2	132551260 to 132567714	region is within gene	KIF17	kinesin-like protein KIF17 [Source:RefSeq peptide;Acc:NP_001098682]
Chr2_CNVR_124	10393	-0.879381	0.543601	4.90294e-213	Loss	Gain	2	132578106 to 132588498	region overlaps with left side of gene	KIF17	kinesin-like protein KIF17 [Source:RefSeq peptide;Acc:NP_001098682]
Chr2_CNVR_124	10393	-0.879381	0.543601	4.90294e-213	Loss	Gain	2	132578106 to 132588498	region overlaps with right side of gene	-	dolichyl-diphosphooligosaccharide--protein glycosyltransferase [Source:HGNC Symbol;Acc:2728]
Chr2_CNVR_125	8661	-1.00942	0.496747	1.2551e-223	Loss	Gain	2	132589364 to 132598024	region is within gene	-	dolichyl-diphosphooligosaccharide--protein glycosyltransferase [Source:HGNC Symbol;Acc:2728]
Chr2_CNVR_126	16455	-0.874883	0.545298	0	Loss	Gain	2	132600622 to 132617076	region overlaps with left side of gene	-	dolichyl-diphosphooligosaccharide--protein glycosyltransferase [Source:HGNC Symbol;Acc:2728]
Chr2_CNVR_126	16455	-0.874883	0.545298	0	Loss	Gain	2	132600622 to 132617076	region overlaps with right side of gene	PINK1	serine/threonine-protein kinase PINK1, mitochondrial [Source:RefSeq peptide;Acc:NP_001093171]
Chr2_CNVR_127	12125	-0.901735	0.535243	5.88371e-259	Loss	Gain	2	132740914 to 132753038	region overlaps with right side of gene	CAMK2N1	Calcium/calmodulin-dependent protein kinase II inhibitor 1 [Source:UniProtKB/Swiss-Prot;Acc:A7MBG3]
Chr2_CNVR_132	11259	-0.810495	0.570186	1.60752e-200	Loss	Gain	2	132876010 to 132887268	region overlaps with right side of gene	-	von Willebrand factor A domain containing 5B1 [Source:HGNC Symbol;Acc:26538]
Chr2_CNVR_133	23383	-0.950074	0.517606	0	Loss	Gain	2	132914980 to 132938362	region overlaps with left side of gene	-	von Willebrand factor A domain containing 5B1 [Source:HGNC Symbol;Acc:26538]
Chr2_CNVR_134	12991	-1.36121	0.389256	0	Loss	Gain	2	133283896 to 133296886	gene is within region	LOC100125947	Phospholipase A2, membrane associated [Source:UniProtKB/Swiss-Prot;Acc:Q56JZ2]
Chr2_CNVR_135	37239	-0.964216	0.512557	0	Loss	Gain	2	133530706 to 133567944	region is within gene	LOC512168	transmembrane and coiled-coil domains 4 [Source:HGNC Symbol;Acc:27393]
Chr2_CNVR_136	17321	-0.875027	0.545244	0	Loss	Gain	2	133568810 to 133586130	region is within gene	LOC512168	transmembrane and coiled-coil domains 4 [Source:HGNC Symbol;Acc:27393]
Chr2_CNVR_137	15589	-0.917712	0.529348	0	Loss	Gain	2	133612976 to 133628564	region overlaps with left side of gene	LOC790735	Uncharacterized protein [Source:UniProtKB/TrEMBL;Acc:E1BE22]
Chr2_CNVR_139	17321	-0.945207	0.519355	0	Loss	Gain	2	133803496 to 133820816	region is within gene	CAPZB	F-actin-capping protein subunit beta [Source:UniProtKB/Swiss-Prot;Acc:P79136]
Chr2_CNVR_140	35507	-1.04067	0.4861	0	Loss	Gain	2	133833806 to 133869312	region is within gene	CAPZB	F-actin-capping protein subunit beta [Source:UniProtKB/Swiss-Prot;Acc:P79136]
Chr2_CNVR_141	32043	-1.04083	0.486049	0	Loss	Gain	2	133871044 to 133903086	region is within gene	CAPZB	F-actin-capping protein subunit beta [Source:UniProtKB/Swiss-Prot;Acc:P79136]
Chr2_CNVR_142	14723	-0.989143	0.503777	0	Loss	Gain	2	133903952 to 133918674	region is within gene	CAPZB	F-actin-capping protein subunit beta [Source:UniProtKB/Swiss-Prot;Acc:P79136]
Chr2_CNVR_143	8661	-0.947713	0.518454	1.23309e-201	Loss	Gain	2	133919540 to 133928200	region overlaps with left side of gene	CAPZB	F-actin-capping protein subunit beta [Source:UniProtKB/Swiss-Prot;Acc:P79136]
Chr2_CNVR_144	16455	-0.975756	0.508473	0	Loss	Gain	2	133929932 to 133946386	region overlaps with right side of gene	PQLC2	PQ loop repeat containing 2 [Source:RefSeq peptide;Acc:NP_001073738]
Chr2_CNVR_145	12125	-0.942148	0.520457	1.07145e-278	Loss	Gain	2	133947252 to 133959376	region overlaps with left side of gene	PQLC2	PQ loop repeat containing 2 [Source:RefSeq peptide;Acc:NP_001073738]
Chr2_CNVR_145	12125	-0.942148	0.520457	1.07145e-278	Loss	Gain	2	133947252 to 133959376	gene is within region	AKR7A3	aflatoxin B1 aldehyde reductase member 2 [Source:RefSeq peptide;Acc:NP_001095419]
Chr2_CNVR_146	9527	-0.844041	0.557081	2.86085e-182	Loss	Gain	2	133975830 to 133985356	region overlaps with left side of gene	-	aldo-keto reductase family 7, member A3 (aflatoxin aldehyde reductase) [Source:HGNC Symbol;Acc:390]
Chr2_CNVR_147	10393	-0.943545	0.519954	8.85969e-240	Loss	Gain	2	133986222 to 133996614	region overlaps with right side of gene	MRTO4	mRNA turnover protein 4 homolog [Source:UniProtKB/Swiss-Prot;Acc:A4FV84]
Chr2_CNVR_148	19053	-0.849693	0.554903	0	Loss	Gain	2	134134308 to 134153360	region is within gene	UBR4	ubiquitin protein ligase E3 component n-recognin 4 [Source:HGNC Symbol;Acc:30313]
Chr2_CNVR_149	12991	-1.00385	0.498669	0	Loss	Gain	2	134155092 to 134168082	region is within gene	UBR4	ubiquitin protein ligase E3 component n-recognin 4 [Source:HGNC Symbol;Acc:30313]
Chr2_CNVR_150	12991	-0.986767	0.504607	0	Loss	Gain	2	134171546 to 134184536	region overlaps with left side of gene	UBR4	ubiquitin protein ligase E3 component n-recognin 4 [Source:HGNC Symbol;Acc:30313]
Chr2_CNVR_153	32043	-1.07434	0.474888	0	Loss	Gain	2	134304044 to 134336086	region is within gene	IFFO2	-
Chr2_CNVR_154	22517	-0.960509	0.513876	0	Loss	Gain	2	134337818 to 134360334	region overlaps with left side of gene	IFFO2	-
Chr2_CNVR_154	22517	-0.960509	0.513876	0	Loss	Gain	2	134337818 to 134360334	region overlaps with right side of gene	ALDH4A1	Delta-1-pyrroline-5-carboxylate dehydrogenase, mitochondrial [Source:UniProtKB/Swiss-Prot;Acc:A7YWE4]
Chr2_CNVR_155	14723	-1.09268	0.46889	0	Loss	Gain	2	134361200 to 134375922	region is within gene	ALDH4A1	Delta-1-pyrroline-5-carboxylate dehydrogenase, mitochondrial [Source:UniProtKB/Swiss-Prot;Acc:A7YWE4]
Chr2_CNVR_156	11259	-0.968649	0.510985	4.01384e-271	Loss	Gain	2	134380252 to 134391510	region overlaps with right side of gene	TAS1R2	taste receptor, type 1, member 2 [Source:HGNC Symbol;Acc:14905]
Chr2_CNVR_157	32043	-0.966981	0.511576	0	Loss	Gain	2	134401902 to 134433944	region overlaps with left side of gene	TAS1R2	taste receptor, type 1, member 2 [Source:HGNC Symbol;Acc:14905]
Chr2_CNVR_160	11259	-0.874299	0.545519	2.35441e-228	Loss	Gain	2	134505822 to 134517080	region overlaps with right side of gene	PAX7	Uncharacterized protein [Source:UniProtKB/TrEMBL;Acc:E1BKL5]
Chr2_CNVR_161	19053	-0.936071	0.522655	0	Loss	Gain	2	134517946 to 134536998	region is within gene	PAX7	Uncharacterized protein [Source:UniProtKB/TrEMBL;Acc:E1BKL5]
Chr2_CNVR_162	9527	-1.06223	0.478891	7.90406e-267	Loss	Gain	2	134537864 to 134547390	region is within gene	PAX7	Uncharacterized protein [Source:UniProtKB/TrEMBL;Acc:E1BKL5]
Chr2_CNVR_163	41569	-1.03927	0.486574	0	Loss	Gain	2	134548256 to 134589824	region is within gene	PAX7	Uncharacterized protein [Source:UniProtKB/TrEMBL;Acc:E1BKL5]
Chr2_CNVR_164	12991	-0.949284	0.517889	3.21722e-302	Loss	Gain	2	134590690 to 134603680	region is within gene	PAX7	Uncharacterized protein [Source:UniProtKB/TrEMBL;Acc:E1BKL5]
Chr2_CNVR_172	69281	-0.973723	0.50919	0	Loss	Gain	2	134863480 to 134932760	gene is within region	IGSF21	immunoglobin superfamily, member 21 [Source:HGNC Symbol;Acc:28246]
Chr2_CNVR_195	84003	-1.06116	0.479247	0	Loss	Gain	2	135518176 to 135602178	region overlaps with right side of gene	ARHGEF10L	rho guanine nucleotide exchange factor 10-like protein [Source:RefSeq peptide;Acc:NP_001039762]
Chr2_CNVR_196	40703	-1.10412	0.465185	0	Loss	Gain	2	135603910 to 135644612	region is within gene	ARHGEF10L	rho guanine nucleotide exchange factor 10-like protein [Source:RefSeq peptide;Acc:NP_001039762]
Chr2_CNVR_197	116045	-1.07106	0.475968	0	Loss	Gain	2	135645478 to 135761522	region overlaps with left side of gene	ARHGEF10L	rho guanine nucleotide exchange factor 10-like protein [Source:RefSeq peptide;Acc:NP_001039762]
Chr2_CNVR_198	51961	-1.05533	0.481189	0	Loss	Gain	2	135786636 to 135838596	region overlaps with left side of gene	RCC2	regulator of chromosome condensation 2 [Source:RefSeq peptide;Acc:NP_001095381]
Chr2_CNVR_198	51961	-1.05533	0.481189	0	Loss	Gain	2	135786636 to 135838596	gene is within region	MIR2358	bta-mir-2358 [Source:miRBase;Acc:MI0011388]
Chr2_CNVR_198	51961	-1.05533	0.481189	0	Loss	Gain	2	135786636 to 135838596	gene is within region	PADI6	Uncharacterized protein [Source:UniProtKB/TrEMBL;Acc:F1N404]
Chr2_CNVR_198	51961	-1.05533	0.481189	0	Loss	Gain	2	135786636 to 135838596	region overlaps with right side of gene	PADI4	peptidyl arginine deiminase, type IV [Source:HGNC Symbol;Acc:18368]
Chr2_CNVR_199	12125	-1.00341	0.498821	0	Loss	Gain	2	135839462 to 135851586	region is within gene	PADI4	peptidyl arginine deiminase, type IV [Source:HGNC Symbol;Acc:18368]
Chr2_CNVR_200	14723	-0.904943	0.534054	0	Loss	Gain	2	135852452 to 135867174	region overlaps with left side of gene	PADI4	peptidyl arginine deiminase, type IV [Source:HGNC Symbol;Acc:18368]
Chr2_CNVR_201	19919	-0.958961	0.514427	0	Loss	Gain	2	135881030 to 135900948	region overlaps with right side of gene	PADI3	peptidyl arginine deiminase, type III [Source:HGNC Symbol;Acc:18337]
Chr2_CNVR_202	18187	-0.981479	0.50646	0	Loss	Gain	2	135906144 to 135924330	region overlaps with left side of gene	PADI3	peptidyl arginine deiminase, type III [Source:HGNC Symbol;Acc:18337]
Chr2_CNVR_202	18187	-0.981479	0.50646	0	Loss	Gain	2	135906144 to 135924330	region overlaps with right side of gene	PADI1	protein-arginine deiminase type-1 [Source:RefSeq peptide;Acc:NP_001094742]
Chr2_CNVR_203	26847	-0.972338	0.50968	0	Loss	Gain	2	135926928 to 135953774	region is within gene	PADI1	protein-arginine deiminase type-1 [Source:RefSeq peptide;Acc:NP_001094742]
Chr2_CNVR_204	10393	-0.979095	0.507298	6.80621e-255	Loss	Gain	2	135962434 to 135972826	region overlaps with left side of gene	PADI1	protein-arginine deiminase type-1 [Source:RefSeq peptide;Acc:NP_001094742]
Chr2_CNVR_206	24249	-0.866328	0.548541	0	Loss	Gain	2	136042972 to 136067220	gene is within region	-	5S ribosomal RNA [Source:RFAM;Acc:RF00001]
Chr2_CNVR_206	24249	-0.866328	0.548541	0	Loss	Gain	2	136042972 to 136067220	region overlaps with right side of gene	PADI2	peptidyl arginine deiminase, type II [Source:RefSeq peptide;Acc:NP_001098922]
Chr2_CNVR_207	30311	-0.972348	0.509676	0	Loss	Gain	2	136073282 to 136103592	region overlaps with left side of gene	PADI2	peptidyl arginine deiminase, type II [Source:RefSeq peptide;Acc:NP_001098922]
Chr2_CNVR_210	12991	-0.855916	0.552514	8.64268e-254	Loss	Gain	2	136129572 to 136142562	region is within gene	SDHB	Succinate dehydrogenase [ubiquinone] iron-sulfur subunit, mitochondrial [Source:UniProtKB/Swiss-Prot;Acc:Q3T189]
Chr2_CNVR_211	40703	-1.04657	0.484118	0	Loss	Gain	2	136149490 to 136190192	region overlaps with left side of gene	SDHB	Succinate dehydrogenase [ubiquinone] iron-sulfur subunit, mitochondrial [Source:UniProtKB/Swiss-Prot;Acc:Q3T189]
Chr2_CNVR_211	40703	-1.04657	0.484118	0	Loss	Gain	2	136149490 to 136190192	gene is within region	ATP13A2	ATPase type 13A2 [Source:HGNC Symbol;Acc:30213]
Chr2_CNVR_211	40703	-1.04657	0.484118	0	Loss	Gain	2	136149490 to 136190192	region overlaps with right side of gene	MFAP2	microfibrillar-associated protein 2 precursor [Source:RefSeq peptide;Acc:NP_776813]
Chr2_CNVR_212	42435	-0.987388	0.50439	0	Loss	Gain	2	136196254 to 136238688	region is within gene	CROCC	ciliary rootlet coiled-coil, rootletin [Source:HGNC Symbol;Acc:21299]
Chr2_CNVR_213	19919	-0.913578	0.530867	0	Loss	Gain	2	136239554 to 136259472	region overlaps with left side of gene	CROCC	ciliary rootlet coiled-coil, rootletin [Source:HGNC Symbol;Acc:21299]
Chr2_CNVR_213	19919	-0.913578	0.530867	0	Loss	Gain	2	136239554 to 136259472	region overlaps with right side of gene	NECAP2	Adaptin ear-binding coat-associated protein 2 [Source:UniProtKB/Swiss-Prot;Acc:Q5E9Q4]
Chr2_CNVR_214	9527	-0.836311	0.560074	2.03015e-179	Loss	Gain	2	136312298 to 136321824	region overlaps with left side of gene	SPATA21	spermatogenesis associated 21 [Source:HGNC Symbol;Acc:28026]
Chr2_CNVR_214	9527	-0.836311	0.560074	2.03015e-179	Loss	Gain	2	136312298 to 136321824	region overlaps with right side of gene	C2H1orf144	UPF0485 protein C1orf144 homolog [Source:UniProtKB/Swiss-Prot;Acc:Q2KI04]
Chr2_CNVR_215	9527	-0.890389	0.539469	1.29697e-199	Loss	Gain	2	136439600 to 136449126	region overlaps with left side of gene	FBXO42	F-box protein 42 [Source:HGNC Symbol;Acc:29249]
Chr2_CNVR_216	15589	-0.908391	0.532779	0	Loss	Gain	2	136451724 to 136467312	gene is within region	RSG1	REM2 and RAB-like small GTPase 1 [Source:HGNC Symbol;Acc:28127]
Chr2_CNVR_217	13857	-0.912074	0.531421	2.23826e-301	Loss	Gain	2	136468178 to 136482034	region overlaps with right side of gene	ARHGEF19	Rho guanine nucleotide exchange factor (GEF) 19 [Source:HGNC Symbol;Acc:26604]
Chr2_CNVR_218	32909	-0.973418	0.509298	0	Loss	Gain	2	136482900 to 136515808	region overlaps with left side of gene	ARHGEF19	Rho guanine nucleotide exchange factor (GEF) 19 [Source:HGNC Symbol;Acc:26604]
Chr2_CNVR_219	37239	-1.00529	0.498169	0	Loss	Gain	2	136517540 to 136554778	gene is within region	EPHA2	EPH receptor A2 [Source:HGNC Symbol;Acc:3386]
Chr2_CNVR_221	38105	-0.98279	0.506	0	Loss	Gain	2	136573830 to 136611934	gene is within region	-	U6 spliceosomal RNA [Source:RFAM;Acc:RF00026]
Chr2_CNVR_221	38105	-0.98279	0.506	0	Loss	Gain	2	136573830 to 136611934	region overlaps with right side of gene	LOC789509	family with sequence similarity 131, member C [Source:HGNC Symbol;Acc:26717]
Chr2_CNVR_222	13857	-1.00638	0.497795	0	Loss	Gain	2	136612800 to 136626656	region overlaps with left side of gene	LOC789509	family with sequence similarity 131, member C [Source:HGNC Symbol;Acc:26717]
Chr2_CNVR_222	13857	-1.00638	0.497795	0	Loss	Gain	2	136612800 to 136626656	region overlaps with right side of gene	LOC787414	Uncharacterized protein [Source:UniProtKB/TrEMBL;Acc:E1B792]
Chr2_CNVR_223	19919	-0.895326	0.537626	0	Loss	Gain	2	136637048 to 136656966	region overlaps with left side of gene	LOC787392	Uncharacterized protein [Source:UniProtKB/TrEMBL;Acc:F1N6K0]
Chr2_CNVR_223	19919	-0.895326	0.537626	0	Loss	Gain	2	136637048 to 136656966	gene is within region	LOC789491	LOC510340 protein [Source:UniProtKB/TrEMBL;Acc:A6QPC7]
Chr2_CNVR_227	10393	-1.43532	0.369765	0	Loss	Gain	2	136910704 to 136921096	gene is within region	-	-
Chr3_CNVR_1	21400	4.52987	23.1007	0	Gain	Loss	3	8517629 to 8539028	gene is within region	ITLN2	intelectin 2 [Source:RefSeq peptide;Acc:NP_001094745]
Chr3_CNVR_2	58208	4.17149	18.0195	0	Gain	Loss	3	8612645 to 8670852	gene is within region	LOC788773	Uncharacterized protein [Source:UniProtKB/TrEMBL;Acc:E1BEK8]
Chr3_CNVR_3	19688	4.77387	27.3577	0	Gain	Loss	3	8732485 to 8752172	gene is within region	LOC100300695	-
Chr3_CNVR_9	20544	-2.25097	0.210082	0	Loss	Gain	3	11867157 to 11887700	gene is within region	-	Uncharacterized protein [Source:UniProtKB/TrEMBL;Acc:F1MDR0]
Chr3_CNVR_9	20544	-2.25097	0.210082	0	Loss	Gain	3	11867157 to 11887700	gene is within region	-	LOC781726 protein [Source:UniProtKB/TrEMBL;Acc:A8YXZ3]
Chr3_CNVR_10	13696	-2.41485	0.187524	0	Loss	Gain	3	11893693 to 11907388	gene is within region	-	-
Chr3_CNVR_11	8560	-0.808388	0.57102	7.5802e-154	Loss	Gain	3	13957509 to 13966068	region is within gene	ARHGEF11	Rho guanine nucleotide exchange factor (GEF) 11 [Source:HGNC Symbol;Acc:14580]
Chr3_CNVR_12	19688	-0.937467	0.522149	0	Loss	Gain	3	13984901 to 14004588	region overlaps with left side of gene	LRRC71	hypothetical protein LOC511219 [Source:RefSeq peptide;Acc:NP_001098827]
Chr3_CNVR_12	19688	-0.937467	0.522149	0	Loss	Gain	3	13984901 to 14004588	region overlaps with right side of gene	PEAR1	platelet endothelial aggregation receptor 1 [Source:RefSeq peptide;Acc:NP_001094770]
Chr3_CNVR_13	29960	-0.884596	0.541639	0	Loss	Gain	3	14010581 to 14040540	gene is within region	NTRK1	Tyrosine-protein kinase receptor [Source:UniProtKB/TrEMBL;Acc:F1MC14]
Chr3_CNVR_13	29960	-0.884596	0.541639	0	Loss	Gain	3	14010581 to 14040540	region overlaps with right side of gene	INSRR	insulin receptor-related receptor [Source:HGNC Symbol;Acc:6093]
Chr3_CNVR_14	8560	-0.848709	0.555281	3.64426e-167	Loss	Gain	3	14048245 to 14056804	region overlaps with left side of gene	INSRR	insulin receptor-related receptor [Source:HGNC Symbol;Acc:6093]
Chr3_CNVR_15	15408	-0.897287	0.536895	0	Loss	Gain	3	14214309 to 14229716	region overlaps with left side of gene	-	NES protein [Source:UniProtKB/TrEMBL;Acc:A8KC73]
Chr3_CNVR_15	15408	-0.897287	0.536895	0	Loss	Gain	3	14214309 to 14229716	region overlaps with right side of gene	BCAN	brevican core protein precursor [Source:RefSeq peptide;Acc:NP_776421]
Chr3_CNVR_16	8560	-0.949007	0.517989	1.82964e-201	Loss	Gain	3	14692813 to 14701372	region overlaps with right side of gene	LMNA	lamin A/C [Source:RefSeq peptide;Acc:NP_001029225]
Chr3_CNVR_17	11984	-0.862002	0.550189	1.96809e-239	Loss	Gain	3	14702229 to 14714212	region is within gene	LMNA	lamin A/C [Source:RefSeq peptide;Acc:NP_001029225]
Chr3_CNVR_18	9416	-0.942405	0.520365	7.20818e-219	Loss	Gain	3	15465781 to 15475196	region overlaps with left side of gene	MTX1	metaxin-1 [Source:RefSeq peptide;Acc:NP_001035698]
Chr3_CNVR_18	9416	-0.942405	0.520365	7.20818e-219	Loss	Gain	3	15465781 to 15475196	region overlaps with right side of gene	THBS3	thrombospondin-3 [Source:RefSeq peptide;Acc:NP_001095309]
Chr3_CNVR_19	13696	-0.918194	0.529171	5.88771e-304	Loss	Gain	3	15579629 to 15593324	gene is within region	EFNA4	ephrin-A4 [Source:RefSeq peptide;Acc:NP_001094719]
Chr3_CNVR_20	10272	-0.882657	0.542367	6.61973e-214	Loss	Gain	3	15670365 to 15680636	region overlaps with left side of gene	CKS1B	Cyclin-dependent kinases regulatory subunit 1 [Source:UniProtKB/Swiss-Prot;Acc:Q0P5A5]
Chr3_CNVR_20	10272	-0.882657	0.542367	6.61973e-214	Loss	Gain	3	15670365 to 15680636	region overlaps with right side of gene	SHC1	SHC-transforming protein 1 [Source:UniProtKB/Swiss-Prot;Acc:Q0IIE2]
Chr3_CNVR_21	8560	-0.865226	0.548961	1.05078e-172	Loss	Gain	3	33419525 to 33428084	gene is within region	UBL4B	Ubiquitin-like protein 4B [Source:UniProtKB/Swiss-Prot;Acc:Q2T9Q2]
Chr3_CNVR_4	10272	0.929412	1.9045	5.6944e-253	Gain	Loss	3	40003877 to 40014148	region is within gene	RNPC3	RNA-binding protein 40 [Source:RefSeq peptide;Acc:NP_001070585]
Chr3_CNVR_5	8560	0.916661	1.88774	3.37255e-206	Gain	Loss	3	50102965 to 50111524	region is within gene	FNBP1L	formin binding protein 1-like [Source:HGNC Symbol;Acc:20851]
Chr3_CNVR_6	19688	3.05728	8.32399	0	Gain	Loss	3	54780149 to 54799836	region overlaps with right side of gene	LOC510382	-
Chr3_CNVR_7	17120	1.30632	2.47311	0	Gain	Loss	3	62694725 to 62711844	region is within gene	LPHN2	latrophilin-2 precursor [Source:RefSeq peptide;Acc:NP_851356]
Chr3_CNVR_24	9416	-0.85427	0.553145	1.01254e-185	Loss	Gain	3	92434733 to 92444148	region is within gene	SSBP3	single-stranded DNA-binding protein 3 [Source:RefSeq peptide;Acc:NP_001098456]
Chr3_CNVR_25	10272	-0.907238	0.533205	5.58829e-224	Loss	Gain	3	92549437 to 92559708	region is within gene	SSBP3	single-stranded DNA-binding protein 3 [Source:RefSeq peptide;Acc:NP_001098456]
Chr3_CNVR_26	8560	-0.838981	0.559038	6.34406e-164	Loss	Gain	3	93517573 to 93526132	region is within gene	-	low density lipoprotein receptor-related protein 8, apolipoprotein e receptor [Source:HGNC Symbol;Acc:6700]
Chr3_CNVR_29	11984	-0.899399	0.53611	3.41557e-257	Loss	Gain	3	99810029 to 99822012	region overlaps with left side of gene	CYP4A11	cytochrome P450, family 4, subfamily A, polypeptide 11 [Source:RefSeq peptide;Acc:NP_001071376]
Chr3_CNVR_30	11984	-0.859924	0.550982	1.86868e-238	Loss	Gain	3	100214061 to 100226044	gene is within region	DMBX1	diencephalon/mesencephalon homeobox 1 [Source:HGNC Symbol;Acc:19026]
Chr3_CNVR_32	8560	-0.806021	0.571957	4.48315e-153	Loss	Gain	3	102657085 to 102665644	region overlaps with left side of gene	CCDC24	coiled-coil domain containing 24 [Source:HGNC Symbol;Acc:28688]
Chr3_CNVR_32	8560	-0.806021	0.571957	4.48315e-153	Loss	Gain	3	102657085 to 102665644	region overlaps with right side of gene	B4GALT2	beta-1,4-galactosyltransferase 2 [Source:RefSeq peptide;Acc:NP_001098500]
Chr3_CNVR_33	9416	-0.878947	0.543764	7.19608e-195	Loss	Gain	3	103041429 to 103050844	region is within gene	PTPRF	Receptor-type tyrosine-protein phosphatase F [Source:UniProtKB/Swiss-Prot;Acc:A7MBJ4]
Chr3_CNVR_34	11128	-0.858672	0.55146	5.00388e-221	Loss	Gain	3	103053413 to 103064540	region is within gene	PTPRF	Receptor-type tyrosine-protein phosphatase F [Source:UniProtKB/Swiss-Prot;Acc:A7MBJ4]
Chr3_CNVR_35	8560	-0.820098	0.566403	1.10525e-157	Loss	Gain	3	103065397 to 103073956	region overlaps with left side of gene	PTPRF	Receptor-type tyrosine-protein phosphatase F [Source:UniProtKB/Swiss-Prot;Acc:A7MBJ4]
Chr3_CNVR_36	8560	-0.93944	0.521435	3.94797e-198	Loss	Gain	3	105261893 to 105270452	region overlaps with left side of gene	HIVEP3	human immunodeficiency virus type I enhancer binding protein 3 [Source:HGNC Symbol;Acc:13561]
Chr3_CNVR_37	9416	-0.815769	0.568105	1.10368e-171	Loss	Gain	3	105304693 to 105314108	region overlaps with left side of gene	EDN2	Endothelin-2 [Source:UniProtKB/Swiss-Prot;Acc:Q867A9]
Chr3_CNVR_38	15408	-3.74625	0.074519	0	Loss	Gain	3	105710437 to 105725844	region is within gene	SCMH1	sex comb on midleg homolog 1 (Drosophila) [Source:HGNC Symbol;Acc:19003]
Chr3_CNVR_41	8560	-0.913185	0.531012	4.82529e-189	Loss	Gain	3	115205189 to 115213748	region overlaps with right side of gene	SH3BP4	SH3 domain-binding protein 4 [Source:RefSeq peptide;Acc:NP_001137560]
Chr3_CNVR_46	9416	-0.883532	0.542039	1.39698e-196	Loss	Gain	3	115836917 to 115846332	region overlaps with right side of gene	AGAP1	-
Chr3_CNVR_47	8560	-0.846877	0.555987	1.49009e-166	Loss	Gain	3	115892557 to 115901116	region is within gene	AGAP1	-
Chr3_CNVR_48	13696	-0.848912	0.555203	2.5819e-266	Loss	Gain	3	116201573 to 116215268	region is within gene	AGAP1	-
Chr3_CNVR_50	9416	-0.875346	0.545123	1.58103e-193	Loss	Gain	3	117601989 to 117611404	region is within gene	MLPH	melanophilin [Source:RefSeq peptide;Acc:NP_001075066]
Chr3_CNVR_51	20544	-0.885569	0.541274	0	Loss	Gain	3	117624245 to 117644788	region overlaps with left side of gene	MLPH	melanophilin [Source:RefSeq peptide;Acc:NP_001075066]
Chr3_CNVR_52	8560	-0.847143	0.555884	1.21486e-166	Loss	Gain	3	118095901 to 118104460	region overlaps with left side of gene	ESPNL	espin-like [Source:HGNC Symbol;Acc:27937]
Chr3_CNVR_53	11984	-0.820927	0.566078	2.6111e-220	Loss	Gain	3	118135277 to 118147260	region is within gene	ILKAP	Integrin-linked kinase-associated serine/threonine phosphatase 2C [Source:UniProtKB/Swiss-Prot;Acc:Q0IIF0]
Chr3_CNVR_54	9416	-0.975148	0.508688	1.75307e-231	Loss	Gain	3	118205469 to 118214884	region overlaps with left side of gene	PER2	Uncharacterized protein [Source:UniProtKB/TrEMBL;Acc:F1N4I4]
Chr3_CNVR_54	9416	-0.975148	0.508688	1.75307e-231	Loss	Gain	3	118205469 to 118214884	region overlaps with right side of gene	PER2	-
Chr3_CNVR_56	13696	-0.942321	0.520395	0	Loss	Gain	3	118681405 to 118695100	region overlaps with left side of gene	TWIST2	twist-related protein 2 [Source:RefSeq peptide;Acc:NP_001077217]
Chr3_CNVR_57	51360	-0.933087	0.523737	0	Loss	Gain	3	118927077 to 118978436	region overlaps with right side of gene	HDAC4	-
Chr3_CNVR_58	15408	-0.899039	0.536244	0	Loss	Gain	3	118987853 to 119003260	region is within gene	HDAC4	-
Chr3_CNVR_59	13696	-0.958521	0.514584	0	Loss	Gain	3	119184733 to 119198428	region is within gene	HDAC4	-
Chr3_CNVR_60	11128	-0.852124	0.553968	3.55877e-218	Loss	Gain	3	119220685 to 119231812	region is within gene	HDAC4	-
Chr3_CNVR_61	10272	-0.896103	0.537336	2.10918e-219	Loss	Gain	3	119357645 to 119367916	region is within gene	HDAC4	-
Chr3_CNVR_62	10272	-0.876972	0.544509	1.36367e-211	Loss	Gain	3	119395309 to 119405580	region is within gene	HDAC4	-
Chr3_CNVR_65	9416	-0.984937	0.505248	2.79287e-235	Loss	Gain	3	120266717 to 120276132	region overlaps with right side of gene	-	ankyrin repeat and MYND domain containing 1 [Source:HGNC Symbol;Acc:20987]
Chr3_CNVR_66	18832	-0.928444	0.525425	0	Loss	Gain	3	120276989 to 120295820	region overlaps with left side of gene	-	ankyrin repeat and MYND domain containing 1 [Source:HGNC Symbol;Acc:20987]
Chr3_CNVR_70	11128	-0.984166	0.505518	2.57811e-277	Loss	Gain	3	120390837 to 120401964	region is within gene	GPC1	glypican-1 [Source:RefSeq peptide;Acc:NP_001039701]
Chr3_CNVR_71	20544	-0.936118	0.522637	0	Loss	Gain	3	120411381 to 120431924	region is within gene	GPC1	glypican-1 [Source:RefSeq peptide;Acc:NP_001039701]
Chr3_CNVR_72	9416	-0.97363	0.509223	6.78886e-231	Loss	Gain	3	120445621 to 120455036	region is within gene	GPC1	glypican-1 [Source:RefSeq peptide;Acc:NP_001039701]
Chr3_CNVR_72	9416	-0.97363	0.509223	6.78886e-231	Loss	Gain	3	120445621 to 120455036	region overlaps with right side of gene	LOC616625	Uncharacterized protein [Source:UniProtKB/TrEMBL;Acc:E1BDW5]
Chr3_CNVR_73	21400	-0.989252	0.503739	0	Loss	Gain	3	120486709 to 120508108	region overlaps with left side of gene	LOC616625	Uncharacterized protein [Source:UniProtKB/TrEMBL;Acc:E1BDW5]
Chr3_CNVR_73	21400	-0.989252	0.503739	0	Loss	Gain	3	120486709 to 120508108	region overlaps with right side of gene	KIF1A	kinesin family member 1A [Source:HGNC Symbol;Acc:888]
Chr3_CNVR_74	15408	-0.994734	0.501828	0	Loss	Gain	3	120508965 to 120524372	region is within gene	KIF1A	kinesin family member 1A [Source:HGNC Symbol;Acc:888]
Chr3_CNVR_75	9416	-1.09544	0.467994	8.0807e-279	Loss	Gain	3	120548341 to 120557756	region is within gene	KIF1A	kinesin family member 1A [Source:HGNC Symbol;Acc:888]
Chr3_CNVR_76	11128	-0.943725	0.519889	7.11769e-259	Loss	Gain	3	120565461 to 120576588	region is within gene	KIF1A	kinesin family member 1A [Source:HGNC Symbol;Acc:888]
Chr3_CNVR_77	10272	-0.907343	0.533166	5.05665e-224	Loss	Gain	3	120587717 to 120597988	region is within gene	KIF1A	kinesin family member 1A [Source:HGNC Symbol;Acc:888]
Chr3_CNVR_78	12840	-0.880845	0.543049	6.2861e-266	Loss	Gain	3	120598845 to 120611684	region overlaps with left side of gene	KIF1A	kinesin family member 1A [Source:HGNC Symbol;Acc:888]
Chr3_CNVR_80	11128	-0.993886	0.502123	8.77059e-282	Loss	Gain	3	120648493 to 120659620	region overlaps with left side of gene	C3H2orf54	chromosome 2 open reading frame 54 [Source:HGNC Symbol;Acc:26216]
Chr3_CNVR_81	25680	-1.00863	0.497019	0	Loss	Gain	3	120679309 to 120704988	region is within gene	-	Uncharacterized protein [Source:UniProtKB/TrEMBL;Acc:F1MMB4]
Chr3_CNVR_82	8560	-0.884771	0.541573	2.5491e-179	Loss	Gain	3	120709269 to 120717828	region overlaps with left side of gene	-	Uncharacterized protein [Source:UniProtKB/TrEMBL;Acc:F1MMB4]
Chr3_CNVR_84	37664	-0.962036	0.513332	0	Loss	Gain	3	120808565 to 120846228	gene is within region	MTERFD2	Uncharacterized protein [Source:UniProtKB/TrEMBL;Acc:F1MWE5]
Chr3_CNVR_84	37664	-0.962036	0.513332	0	Loss	Gain	3	120808565 to 120846228	gene is within region	-	-
Chr3_CNVR_85	33384	-0.94814	0.5183	0	Loss	Gain	3	120847941 to 120881324	gene is within region	PPP1R7	Protein phosphatase 1 regulatory subunit 7 [Source:UniProtKB/Swiss-Prot;Acc:Q3T0W4]
Chr3_CNVR_87	23968	-1.02781	0.490455	0	Loss	Gain	3	120900157 to 120924124	region overlaps with right side of gene	LOC789436	high density lipoprotein binding protein [Source:HGNC Symbol;Acc:4857]
Chr3_CNVR_88	11984	-0.859002	0.551334	5.06733e-238	Loss	Gain	3	120971205 to 120983188	region is within gene	2002-09-01	septin-2 [Source:RefSeq peptide;Acc:NP_001039557]
Chr3_CNVR_89	8560	-0.961093	0.513667	1.0824e-205	Loss	Gain	3	121064509 to 121073068	region overlaps with left side of gene	-	-
Chr3_CNVR_89	8560	-0.961093	0.513667	1.0824e-205	Loss	Gain	3	121064509 to 121073068	region overlaps with right side of gene	STK25	serine/threonine-protein kinase 25 [Source:RefSeq peptide;Acc:NP_899666]
Chr3_CNVR_91	12840	-0.927902	0.525622	3.98085e-290	Loss	Gain	3	121114157 to 121126996	region overlaps with right side of gene	THAP4	THAP domain-containing protein 4 [Source:RefSeq peptide;Acc:NP_001033758]
Chr3_CNVR_92	8560	-0.862396	0.550038	9.41981e-172	Loss	Gain	3	121141549 to 121150108	region is within gene	THAP4	THAP domain-containing protein 4 [Source:RefSeq peptide;Acc:NP_001033758]
Chr3_CNVR_93	21400	-0.90714	0.533241	0	Loss	Gain	3	121151821 to 121173220	region overlaps with left side of gene	THAP4	THAP domain-containing protein 4 [Source:RefSeq peptide;Acc:NP_001033758]
Chr3_CNVR_93	21400	-0.90714	0.533241	0	Loss	Gain	3	121151821 to 121173220	gene is within region	ATG4B	cysteine protease ATG4B [Source:RefSeq peptide;Acc:NP_001001170]
Chr3_CNVR_94	33384	-0.967484	0.511397	0	Loss	Gain	3	121212597 to 121245980	region overlaps with left side of gene	D2HGDH	D-2-hydroxyglutarate dehydrogenase, mitochondrial [Source:UniProtKB/Swiss-Prot;Acc:Q1JPD3]
Chr3_CNVR_95	23112	-0.950879	0.517317	0	Loss	Gain	3	121246837 to 121269948	gene is within region	GAL3ST2	galactose-3-O-sulfotransferase 2 [Source:HGNC Symbol;Acc:24869]
Chr3_CNVR_96	13696	-1.08319	0.471984	0	Loss	Gain	3	121286213 to 121299908	region overlaps with left side of gene	PDCD1	programmed cell death protein 1 [Source:RefSeq peptide;Acc:NP_001076975]
Chr3_CNVR_97	14552	-0.929845	0.524915	0	Loss	Gain	3	121303333 to 121317884	gene is within region	C3H2orf85	LOC511818 protein [Source:UniProtKB/TrEMBL;Acc:A6QQ23]
Chr3_CNVR_100	19688	-1.46205	0.362976	0	Loss	Gain	3	121411189 to 121430876	gene is within region	LOC788325	-
Chr4_CNVR_11	16541	-1.12755	0.457691	0	Loss	Gain	4	47480965 to 47497505	gene is within region	-	U6 spliceosomal RNA [Source:RFAM;Acc:RF00026]
Chr4_CNVR_13	23157	-0.912504	0.531262	0	Loss	Gain	4	65878407 to 65901563	region is within gene	FAM188B	hypothetical protein LOC615509 [Source:RefSeq peptide;Acc:NP_001073788]
Chr4_CNVR_14	9923	-0.875602	0.545027	2.14128e-211	Loss	Gain	4	66061175 to 66071097	region overlaps with right side of gene	CRHR2	Uncharacterized protein [Source:UniProtKB/TrEMBL;Acc:F1MFI6]
Chr4_CNVR_15	8271	-0.833555	0.561145	2.48974e-162	Loss	Gain	4	75484839 to 75493109	region is within gene	TNS3	tensin 3 [Source:HGNC Symbol;Acc:21616]
Chr4_CNVR_16	14887	-0.912932	0.531105	0	Loss	Gain	4	77775629 to 77790515	region is within gene	CAMK2B	Calcium/calmodulin-dependent protein kinase type II subunit beta [Source:UniProtKB/Swiss-Prot;Acc:Q3MHJ9]
Chr4_CNVR_17	10751	-0.990634	0.503256	4.42714e-281	Loss	Gain	4	77792169 to 77802919	region overlaps with left side of gene	CAMK2B	Calcium/calmodulin-dependent protein kinase type II subunit beta [Source:UniProtKB/Swiss-Prot;Acc:Q3MHJ9]
Chr4_CNVR_18	11577	-0.836149	0.560137	1.21128e-227	Loss	Gain	4	77817807 to 77829383	region overlaps with right side of gene	GCK	glucokinase [Source:RefSeq peptide;Acc:NP_001095772]
Chr4_CNVR_19	8271	-0.955964	0.515497	2.09592e-204	Loss	Gain	4	77830211 to 77838481	region is within gene	GCK	glucokinase [Source:RefSeq peptide;Acc:NP_001095772]
Chr4_CNVR_27	37215	-1.01051	0.496371	0	Loss	Gain	4	92111675 to 92148889	gene is within region	MIR592	bta-mir-592 [Source:miRBase;Acc:MI0009875]
Chr4_CNVR_33	19847	-0.918175	0.529178	0	Loss	Gain	4	93616815 to 93636661	region overlaps with left side of gene	-	-
Chr4_CNVR_33	19847	-0.918175	0.529178	0	Loss	Gain	4	93616815 to 93636661	gene is within region	MIR2422	bta-mir-2422 [Source:miRBase;Acc:MI0011470]
Chr4_CNVR_34	9097	-0.819414	0.566672	3.40651e-173	Loss	Gain	4	96588225 to 96597321	region is within gene	PLXNA4	Uncharacterized protein [Source:UniProtKB/TrEMBL;Acc:F1N2P7]
Chr4_CNVR_35	12405	-0.852351	0.553881	6.72637e-252	Loss	Gain	4	96622959 to 96635363	region is within gene	PLXNA4	Uncharacterized protein [Source:UniProtKB/TrEMBL;Acc:F1N2P7]
Chr4_CNVR_36	14885	-1.21676	0.430248	0	Loss	Gain	4	98732637 to 98747521	region is within gene	LRGUK	leucine-rich repeats and guanylate kinase domain containing [Source:HGNC Symbol;Acc:21964]
Chr4_CNVR_37	10751	-0.909347	0.532426	6.57623e-244	Loss	Gain	4	106471703 to 106482453	gene is within region	LOC100299076	Uncharacterized protein [Source:UniProtKB/TrEMBL;Acc:E1BAL8]
Chr4_CNVR_37	10751	-0.909347	0.532426	6.57623e-244	Loss	Gain	4	106471703 to 106482453	gene is within region	LOC100300510	-
Chr4_CNVR_37	10751	-0.909347	0.532426	6.57623e-244	Loss	Gain	4	106471703 to 106482453	gene is within region	LOC789111	Uncharacterized protein [Source:UniProtKB/TrEMBL;Acc:E1BA25]
Chr4_CNVR_37	10751	-0.909347	0.532426	6.57623e-244	Loss	Gain	4	106471703 to 106482453	gene is within region	-	-
Chr4_CNVR_38	14885	-0.877809	0.544193	0	Loss	Gain	4	106506437 to 106521321	gene is within region	-	Uncharacterized protein [Source:UniProtKB/TrEMBL;Acc:E1BIJ9]
Chr4_CNVR_38	14885	-0.877809	0.544193	0	Loss	Gain	4	106506437 to 106521321	gene is within region	LOC789206	Uncharacterized protein [Source:UniProtKB/TrEMBL;Acc:E1BG10]
Chr4_CNVR_39	21501	-1.50626	0.352021	0	Loss	Gain	4	106638757 to 106660257	region overlaps with left side of gene	-	-
Chr4_CNVR_44	12405	-1.54606	0.342444	0	Loss	Gain	4	106857911 to 106870315	region is within gene	100336285	Uncharacterized protein [Source:UniProtKB/TrEMBL;Acc:F1MJB8]
Chr4_CNVR_44	12405	-1.54606	0.342444	0	Loss	Gain	4	106857911 to 106870315	region overlaps with right side of gene	LOC509513	hypothetical protein LOC509513 [Source:RefSeq peptide;Acc:NP_001074373]
Chr4_CNVR_44	12405	-1.54606	0.342444	0	Loss	Gain	4	106857911 to 106870315	region overlaps with right side of gene	LOC786254	hypothetical protein LOC786254 [Source:RefSeq peptide;Acc:NP_001124235]
Chr4_CNVR_45	9097	-0.905022	0.534025	4.60703e-205	Loss	Gain	4	113443313 to 113452409	region is within gene	-	-
Chr4_CNVR_46	20675	-0.987007	0.504523	0	Loss	Gain	4	113453237 to 113473911	region is within gene	-	-
Chr4_CNVR_49	12405	-0.992245	0.502695	0	Loss	Gain	4	113670737 to 113683141	region overlaps with right side of gene	GIMAP8	GTPase, IMAP family member 8 [Source:HGNC Symbol;Acc:21792]
Chr4_CNVR_50	9925	-1.00728	0.497484	9.08765e-267	Loss	Gain	4	113692239 to 113702163	region overlaps with left side of gene	GIMAP8	GTPase, IMAP family member 8 [Source:HGNC Symbol;Acc:21792]
Chr4_CNVR_51	10751	-1.27936	0.411978	0	Loss	Gain	4	113950263 to 113961013	gene is within region	GIMAP1	GTPase, IMAP family member 1 [Source:RefSeq peptide;Acc:NP_001077146]
Chr4_CNVR_52	13233	-0.803996	0.572761	7.47699e-243	Loss	Gain	4	114337299 to 114350531	region is within gene	-	potassium voltage-gated channel, subfamily H (eag-related), member 2 [Source:HGNC Symbol;Acc:6251]
Chr4_CNVR_53	56237	-1.08171	0.472468	0	Loss	Gain	4	114358801 to 114415037	gene is within region	NOS3	nitric oxide synthase, endothelial [Source:RefSeq peptide;Acc:NP_851380]
Chr4_CNVR_53	56237	-1.08171	0.472468	0	Loss	Gain	4	114358801 to 114415037	gene is within region	-	Uncharacterized protein [Source:UniProtKB/TrEMBL;Acc:F1MQ92]
Chr4_CNVR_53	56237	-1.08171	0.472468	0	Loss	Gain	4	114358801 to 114415037	region overlaps with right side of gene	ABCB8	ATP-binding cassette sub-family B member 8, mitochondrial [Source:RefSeq peptide;Acc:NP_001068994]
Chr4_CNVR_54	14059	-1.10235	0.465758	0	Loss	Gain	4	114415865 to 114429923	region overlaps with left side of gene	ABCB8	ATP-binding cassette sub-family B member 8, mitochondrial [Source:RefSeq peptide;Acc:NP_001068994]
Chr4_CNVR_54	14059	-1.10235	0.465758	0	Loss	Gain	4	114415865 to 114429923	gene is within region	ACCN3	acid-sensing (proton-gated) ion channel 3 [Source:HGNC Symbol;Acc:101]
Chr4_CNVR_54	14059	-1.10235	0.465758	0	Loss	Gain	4	114415865 to 114429923	region overlaps with right side of gene	CDK5	Cyclin-dependent kinase 5 [Source:UniProtKB/Swiss-Prot;Acc:Q02399]
Chr4_CNVR_55	9097	-1.05759	0.480433	1.07972e-264	Loss	Gain	4	114439021 to 114448117	region is within gene	SLC4A2	solute carrier family 4, anion exchanger, member 2 (erythrocyte membrane protein band 3-like 1) [Source:HGNC Symbol;Acc:11028]
Chr4_CNVR_56	41349	-1.07897	0.473368	0	Loss	Gain	4	114458869 to 114500217	region overlaps with right side of gene	AGAP3	-
Chr4_CNVR_57	12405	-1.0316	0.489167	0	Loss	Gain	4	114503527 to 114515931	region is within gene	AGAP3	-
Chr4_CNVR_58	34733	-0.915592	0.530126	0	Loss	Gain	4	114525029 to 114559761	region overlaps with left side of gene	-	gastrulation brain homeobox 1 [Source:HGNC Symbol;Acc:4185]
Chr4_CNVR_58	34733	-0.915592	0.530126	0	Loss	Gain	4	114525029 to 114559761	gene is within region	ASB10	ankyrin repeat and SOCS box containing 10 [Source:HGNC Symbol;Acc:17185]
Chr4_CNVR_59	28119	-0.963372	0.512857	0	Loss	Gain	4	114565551 to 114593669	region overlaps with left side of gene	LOC616267	Uncharacterized protein [Source:UniProtKB/TrEMBL;Acc:F1MVL0]
Chr4_CNVR_59	28119	-0.963372	0.512857	0	Loss	Gain	4	114565551 to 114593669	gene is within region	LOC790397	-
Chr4_CNVR_59	28119	-0.963372	0.512857	0	Loss	Gain	4	114565551 to 114593669	region overlaps with right side of gene	ABCF2	ATP-binding cassette sub-family F member 2 [Source:UniProtKB/Swiss-Prot;Acc:Q2KJA2]
Chr4_CNVR_60	9923	-0.914649	0.530473	1.62767e-227	Loss	Gain	4	114657349 to 114667271	region is within gene	SMARCD3	SWI/SNF-related matrix-associated actin-dependent regulator of chromatin subfamily D member 3 [Source:RefSeq peptide;Acc:NP_001071622]
Chr4_CNVR_61	12405	-0.885855	0.541167	5.72737e-269	Loss	Gain	4	114764031 to 114776435	region overlaps with right side of gene	CRYGN	crystallin, gamma N [Source:HGNC Symbol;Acc:20458]
Chr4_CNVR_71	9923	-0.956314	0.515372	5.18669e-245	Loss	Gain	4	117555157 to 117565079	region overlaps with right side of gene	DPP6	dipeptidyl aminopeptidase-like protein 6 [Source:RefSeq peptide;Acc:NP_776465]
Chr4_CNVR_72	9925	-0.843169	0.557418	3.0648e-198	Loss	Gain	4	117598987 to 117608911	region is within gene	DPP6	dipeptidyl aminopeptidase-like protein 6 [Source:RefSeq peptide;Acc:NP_776465]
Chr4_CNVR_73	9097	-0.828597	0.563077	1.52696e-176	Loss	Gain	4	117651915 to 117661011	region is within gene	DPP6	dipeptidyl aminopeptidase-like protein 6 [Source:RefSeq peptide;Acc:NP_776465]
Chr4_CNVR_74	12405	-1.14003	0.453749	0	Loss	Gain	4	117663493 to 117675897	region is within gene	DPP6	dipeptidyl aminopeptidase-like protein 6 [Source:RefSeq peptide;Acc:NP_776465]
Chr4_CNVR_75	12405	-0.878251	0.544026	4.53999e-265	Loss	Gain	4	117782581 to 117794985	region is within gene	DPP6	dipeptidyl aminopeptidase-like protein 6 [Source:RefSeq peptide;Acc:NP_776465]
Chr4_CNVR_76	10751	-0.772734	0.585307	1.52793e-184	Loss	Gain	4	117829721 to 117840471	region is within gene	PAXIP1	PAX-interacting protein 1 [Source:UniProtKB/Swiss-Prot;Acc:A0JNA8]
Chr4_CNVR_78	62851	-0.95241	0.516769	0	Loss	Gain	4	117909113 to 117971963	region overlaps with left side of gene	INSIG1	Insulin-induced gene 1 protein [Source:UniProtKB/Swiss-Prot;Acc:A0JNC3]
Chr4_CNVR_80	16539	-0.926584	0.526103	0	Loss	Gain	4	117990159 to 118006697	region overlaps with right side of gene	-	engrailed homeobox 2 [Source:HGNC Symbol;Acc:3343]
Chr4_CNVR_84	9925	-1.02989	0.489746	1.57503e-276	Loss	Gain	4	118267203 to 118277127	region overlaps with left side of gene	SHH	sonic hedgehog [Source:HGNC Symbol;Acc:10848]
Chr4_CNVR_95	17367	-0.908151	0.532868	0	Loss	Gain	4	119139689 to 119157055	region overlaps with left side of gene	LOC618228	nucleolar protein with MIF4G domain 1 [Source:HGNC Symbol;Acc:13244]
Chr4_CNVR_96	27291	-0.893243	0.538403	0	Loss	Gain	4	119161191 to 119188481	region overlaps with left side of gene	MNX1	motor neuron and pancreas homeobox 1 [Source:HGNC Symbol;Acc:4979]
Chr4_CNVR_99	18193	-0.893394	0.538346	0	Loss	Gain	4	119425831 to 119444023	region overlaps with right side of gene	DNAJB6	DnaJ homolog subfamily B member 6 [Source:UniProtKB/Swiss-Prot;Acc:Q0III6]
Chr4_CNVR_102	70295	-1.07872	0.473447	0	Loss	Gain	4	119485375 to 119555669	region overlaps with right side of gene	PTPRN2	protein tyrosine phosphatase, receptor type, N polypeptide 2 [Source:HGNC Symbol;Acc:9677]
Chr4_CNVR_103	44659	-0.94384	0.519847	0	Loss	Gain	4	119557323 to 119601981	region overlaps with left side of gene	PTPRN2	protein tyrosine phosphatase, receptor type, N polypeptide 2 [Source:HGNC Symbol;Acc:9677]
Chr4_CNVR_102	70295	-1.07872	0.473447	0	Loss	Gain	4	119485375 to 119555669	gene is within region	MIR153-2	bta-mir-153-2 [Source:miRBase;Acc:MI0009750]
Chr4_CNVR_120	9097	-0.96389	0.512673	1.02748e-227	Loss	Gain	4	120128781 to 120137877	region overlaps with right side of gene	NCAPG2	non-SMC condensin II complex, subunit G2 [Source:HGNC Symbol;Acc:21904]
Chr5_CNVR_15	9559	-0.952581	0.516707	5.42265e-223	Loss	Gain	5	26186882 to 26196440	gene is within region	LOC100295214	Uncharacterized protein [Source:UniProtKB/TrEMBL;Acc:F1N2F0]
Chr5_CNVR_16	8689	-0.844779	0.556796	5.82671e-166	Loss	Gain	5	27891860 to 27900548	region is within gene	KRT80	Keratin, type II cytoskeletal 80 [Source:UniProtKB/Swiss-Prot;Acc:A0JND2]
Chr5_CNVR_18	8691	-0.781285	0.581848	3.88163e-145	Loss	Gain	5	27955296 to 27963986	region overlaps with right side of gene	C5H12orf44	Autophagy-related protein 101 [Source:UniProtKB/Swiss-Prot;Acc:Q2HJE0]
Chr5_CNVR_20	9559	-0.797503	0.575344	3.25537e-165	Loss	Gain	5	32603578 to 32613136	region overlaps with left side of gene	VDR	Vitamin D3 receptor [Source:UniProtKB/Swiss-Prot;Acc:Q28037]
Chr5_CNVR_21	26071	-0.874122	0.545586	0	Loss	Gain	5	32620088 to 32646158	region overlaps with right side of gene	HDAC7	histone deacetylase 7 [Source:HGNC Symbol;Acc:14067]
Chr5_CNVR_22	9559	-0.876066	0.544851	6.10122e-194	Loss	Gain	5	32648766 to 32658324	region is within gene	HDAC7	histone deacetylase 7 [Source:HGNC Symbol;Acc:14067]
Chr5_CNVR_2	8689	0.82285	1.7689	1.26301e-169	Gain	Loss	5	34572732 to 34581420	region is within gene	ARID2	AT rich interactive domain 2 (ARID, RFX-like) [Source:HGNC Symbol;Acc:18037]
Chr5_CNVR_3	9559	0.867158	1.82407	2.19981e-204	Gain	Loss	5	42119128 to 42128686	region is within gene	-	Putative LOC540076 protein [Source:UniProtKB/TrEMBL;Acc:B1GW04]
Chr5_CNVR_4	8689	0.959039	1.94401	2.97777e-221	Gain	Loss	5	51419166 to 51427854	region is within gene	USP15	ubiquitin carboxyl-terminal hydrolase 15 [Source:RefSeq peptide;Acc:NP_001039895]
Chr5_CNVR_24	12167	-0.874727	0.545357	1.26698e-245	Loss	Gain	5	56529754 to 56541920	region overlaps with left side of gene	STAC3	SH3 and cysteine rich domain 3 [Source:HGNC Symbol;Acc:28423]
Chr5_CNVR_24	12167	-0.874727	0.545357	1.26698e-245	Loss	Gain	5	56529754 to 56541920	gene is within region	NDUFA4L2	NADH dehydrogenase [ubiquinone] 1 alpha subcomplex subunit 4-like 2 [Source:UniProtKB/Swiss-Prot;Acc:Q3SZ44]
Chr5_CNVR_24	12167	-0.874727	0.545357	1.26698e-245	Loss	Gain	5	56529754 to 56541920	region overlaps with right side of gene	SHMT2	Serine hydroxymethyltransferase, mitochondrial [Source:UniProtKB/Swiss-Prot;Acc:Q3SZ20]
Chr5_CNVR_25	13035	-1.00087	0.499698	0	Loss	Gain	5	56561908 to 56574942	region overlaps with right side of gene	LOC533894	-
Chr5_CNVR_26	19117	-1.01371	0.495272	0	Loss	Gain	5	56575812 to 56594928	region is within gene	LOC533894	-
Chr5_CNVR_27	9559	-0.935533	0.522849	1.92842e-216	Loss	Gain	5	56597536 to 56607094	region is within gene	LOC533894	-
Chr5_CNVR_28	12167	-0.940613	0.521011	2.28191e-277	Loss	Gain	5	56607964 to 56620130	region is within gene	LOC533894	-
Chr5_CNVR_29	8689	-0.923254	0.527318	1.08983e-192	Loss	Gain	5	56621000 to 56629688	region is within gene	LOC533894	-
Chr5_CNVR_30	8691	-0.883427	0.542078	5.31434e-179	Loss	Gain	5	58161736 to 58170426	region overlaps with left side of gene	LOC526713	-
Chr5_CNVR_32	15643	-0.871624	0.546531	0	Loss	Gain	5	73932348 to 73947990	region overlaps with left side of gene	TOM1	target of Myb protein 1 [Source:RefSeq peptide;Acc:NP_001030187]
Chr5_CNVR_39	39975	-1.27241	0.413967	0	Loss	Gain	5	103676480 to 103716454	region overlaps with left side of gene	LOC507706	Uncharacterized protein [Source:UniProtKB/TrEMBL;Acc:F1N0N3]
Chr5_CNVR_40	9559	-0.844176	0.557029	3.94902e-182	Loss	Gain	5	104225688 to 104235246	region is within gene	IFFO1	intermediate filament family orphan [Source:RefSeq peptide;Acc:NP_001076849]
Chr5_CNVR_41	8691	-0.846674	0.556065	1.35515e-166	Loss	Gain	5	104628904 to 104637594	region is within gene	-	von Willebrand factor [Source:HGNC Symbol;Acc:12726]
Chr5_CNVR_42	10427	-0.892107	0.538827	6.12852e-218	Loss	Gain	5	106850938 to 106861364	region overlaps with left side of gene	PRMT8	protein arginine methyltransferase 8 [Source:HGNC Symbol;Acc:5188]
Chr5_CNVR_43	10427	-0.871727	0.546492	1.28773e-209	Loss	Gain	5	107010834 to 107021260	region is within gene	TSPAN11	Tetraspanin-11 [Source:UniProtKB/Swiss-Prot;Acc:Q0VC33]
Chr5_CNVR_44	26939	-0.996361	0.501263	0	Loss	Gain	5	107028214 to 107055152	region overlaps with left side of gene	TSPAN11	Tetraspanin-11 [Source:UniProtKB/Swiss-Prot;Acc:Q0VC33]
Chr5_CNVR_44	26939	-0.996361	0.501263	0	Loss	Gain	5	107028214 to 107055152	gene is within region	LOC540132	tetraspanin 9 [Source:HGNC Symbol;Acc:21640]
Chr5_CNVR_49	8689	-0.893597	0.53827	1.7902e-182	Loss	Gain	5	107257630 to 107266318	region overlaps with right side of gene	TEAD4	TEA domain family member 4 [Source:HGNC Symbol;Acc:11717]
Chr5_CNVR_50	10427	-0.995401	0.501596	3.31173e-261	Loss	Gain	5	107589588 to 107600014	region is within gene	-	IQ motif and Sec7 domain 3 [Source:HGNC Symbol;Acc:29193]
Chr5_CNVR_51	12167	-0.786125	0.5799	1.4919e-204	Loss	Gain	5	107600884 to 107613050	region is within gene	-	IQ motif and Sec7 domain 3 [Source:HGNC Symbol;Acc:29193]
Chr5_CNVR_52	9559	-0.881441	0.542825	5.97302e-196	Loss	Gain	5	107622610 to 107632168	region is within gene	-	IQ motif and Sec7 domain 3 [Source:HGNC Symbol;Acc:29193]
Chr5_CNVR_53	8691	-0.885446	0.54132	1.08975e-179	Loss	Gain	5	107637382 to 107646072	region overlaps with left side of gene	-	IQ motif and Sec7 domain 3 [Source:HGNC Symbol;Acc:29193]
Chr5_CNVR_54	11297	-0.885681	0.541232	4.50647e-233	Loss	Gain	5	107646942 to 107658238	region overlaps with right side of gene	SLC6A12	solute carrier family 6 (neurotransmitter transporter, betaine/GABA), member 12 [Source:RefSeq peptide;Acc:NP_001095464]
Chr5_CNVR_55	8691	-0.893585	0.538275	1.80667e-182	Loss	Gain	5	107918938 to 107927628	region is within gene	B4GALNT3	beta-1,4-N-acetyl-galactosaminyl transferase 3 [Source:HGNC Symbol;Acc:24137]
Chr5_CNVR_56	11297	-0.835988	0.560199	2.55104e-211	Loss	Gain	5	108542880 to 108554176	region overlaps with left side of gene	ERC1	ELKS/RAB6-interacting/CAST family member 1 [Source:HGNC Symbol;Acc:17072]
Chr5_CNVR_64	10429	-0.897037	0.536989	5.78341e-220	Loss	Gain	5	109206796 to 109217224	region is within gene	-	calcium channel, voltage-dependent, L type, alpha 1C subunit [Source:HGNC Symbol;Acc:1390]
Chr5_CNVR_65	19987	-0.905266	0.533934	0	Loss	Gain	5	109242426 to 109262412	region is within gene	-	calcium channel, voltage-dependent, L type, alpha 1C subunit [Source:HGNC Symbol;Acc:1390]
Chr5_CNVR_66	14773	-0.90899	0.532558	0	Loss	Gain	5	109264150 to 109278922	region is within gene	-	calcium channel, voltage-dependent, L type, alpha 1C subunit [Source:HGNC Symbol;Acc:1390]
Chr5_CNVR_67	13905	-0.840186	0.558572	7.86968e-262	Loss	Gain	5	109288482 to 109302386	region is within gene	-	calcium channel, voltage-dependent, L type, alpha 1C subunit [Source:HGNC Symbol;Acc:1390]
Chr5_CNVR_68	11297	-0.97668	0.508148	3.58741e-274	Loss	Gain	5	109384942 to 109396238	region is within gene	-	calcium channel, voltage-dependent, L type, alpha 1C subunit [Source:HGNC Symbol;Acc:1390]
Chr5_CNVR_69	10427	-0.872054	0.546369	9.48626e-210	Loss	Gain	5	109397108 to 109407534	region is within gene	-	calcium channel, voltage-dependent, L type, alpha 1C subunit [Source:HGNC Symbol;Acc:1390]
Chr5_CNVR_68	11297	-0.97668	0.508148	3.58741e-274	Loss	Gain	5	109384942 to 109396238	region overlaps with left side of gene	IL17RA	interleukin 17 receptor A [Source:HGNC Symbol;Acc:5985]
Chr5_CNVR_69	10427	-0.872054	0.546369	9.48626e-210	Loss	Gain	5	109397108 to 109407534	region overlaps with right side of gene	CECR5	cat eye syndrome chromosome region, candidate 5 [Source:HGNC Symbol;Acc:1843]
Chr5_CNVR_70	8689	-1.0782	0.473621	9.26124e-248	Loss	Gain	5	109419702 to 109428390	region is within gene	CECR5	cat eye syndrome chromosome region, candidate 5 [Source:HGNC Symbol;Acc:1843]
Chr5_CNVR_71	11297	-0.900049	0.535868	1.84263e-239	Loss	Gain	5	109432736 to 109444032	region overlaps with right side of gene	CECR1	cat eye syndrome chromosome region, candidate 1 [Source:HGNC Symbol;Acc:1839]
Chr5_CNVR_72	11297	-0.828967	0.562932	2.71798e-208	Loss	Gain	5	109674318 to 109685614	region is within gene	MICAL3	Uncharacterized protein [Source:UniProtKB/TrEMBL;Acc:E1BLR7]
Chr5_CNVR_73	43451	-0.910214	0.532106	0	Loss	Gain	5	109689960 to 109733410	region is within gene	MICAL3	Uncharacterized protein [Source:UniProtKB/TrEMBL;Acc:E1BLR7]
Chr5_CNVR_74	16511	-0.919497	0.528693	0	Loss	Gain	5	109734280 to 109750790	region overlaps with left side of gene	MICAL3	Uncharacterized protein [Source:UniProtKB/TrEMBL;Acc:E1BLR7]
Chr5_CNVR_76	8691	-0.925118	0.526637	2.46189e-193	Loss	Gain	5	109997586 to 110006276	region overlaps with left side of gene	LOC100297734	SH3-domain binding protein 1 [Source:HGNC Symbol;Acc:10824]
Chr5_CNVR_76	8691	-0.925118	0.526637	2.46189e-193	Loss	Gain	5	109997586 to 110006276	gene is within region	PDXP	pyridoxal phosphate phosphatase [Source:RefSeq peptide;Acc:NP_001030207]
Chr5_CNVR_77	10427	-0.914087	0.53068	5.30161e-227	Loss	Gain	5	110012360 to 110022786	gene is within region	LGALS1	Galectin-1 [Source:UniProtKB/Swiss-Prot;Acc:P11116]
Chr5_CNVR_77	10427	-0.914087	0.53068	5.30161e-227	Loss	Gain	5	110012360 to 110022786	region overlaps with right side of gene	NOL12	Nucleolar protein 12 [Source:UniProtKB/Swiss-Prot;Acc:Q2KIV0]
Chr5_CNVR_78	13035	-0.957923	0.514798	4.12715e-306	Loss	Gain	5	110023656 to 110036690	region overlaps with left side of gene	NOL12	Nucleolar protein 12 [Source:UniProtKB/Swiss-Prot;Acc:Q2KIV0]
Chr5_CNVR_78	13035	-0.957923	0.514798	4.12715e-306	Loss	Gain	5	110023656 to 110036690	region overlaps with left side of gene	MIR2438	bta-mir-2438 [Source:miRBase;Acc:MI0011491]
Chr5_CNVR_79	19987	-0.850109	0.554743	0	Loss	Gain	5	110241776 to 110261762	region overlaps with left side of gene	C5H22orf23	hypothetical protein LOC520712 [Source:RefSeq peptide;Acc:NP_001039718]
Chr5_CNVR_79	19987	-0.850109	0.554743	0	Loss	Gain	5	110241776 to 110261762	gene is within region	POLR2F	DNA-directed RNA polymerases I, II, and III subunit RPABC2 [Source:RefSeq peptide;Acc:NP_001032552]
Chr5_CNVR_79	19987	-0.850109	0.554743	0	Loss	Gain	5	110241776 to 110261762	region overlaps with right side of gene	SOX10	SRY (sex determining region Y)-box 10 [Source:HGNC Symbol;Acc:11190]
Chr5_CNVR_81	8689	-0.854095	0.553212	4.42146e-169	Loss	Gain	5	110351270 to 110359958	region is within gene	PICK1	PRKCA-binding protein [Source:RefSeq peptide;Acc:NP_001030478]
Chr5_CNVR_82	13035	-0.897612	0.536775	1.01971e-274	Loss	Gain	5	110478144 to 110491178	region overlaps with left side of gene	MAFF	Transcription factor MafF [Source:UniProtKB/Swiss-Prot;Acc:A7YY73]
Chr5_CNVR_82	13035	-0.897612	0.536775	1.01971e-274	Loss	Gain	5	110478144 to 110491178	region overlaps with right side of gene	TMEM184B	Transmembrane protein 184B [Source:UniProtKB/Swiss-Prot;Acc:A2VDL9]
Chr5_CNVR_83	12167	-0.887547	0.540532	9.95318e-252	Loss	Gain	5	110557222 to 110569388	gene is within region	CSNK1E	casein kinase 1 epsilon [Source:RefSeq peptide;Acc:NP_001071577]
Chr5_CNVR_84	11297	-0.950249	0.517543	4.3552e-262	Loss	Gain	5	110866586 to 110877882	region overlaps with left side of gene	GTPBP1	GTP-binding protein 1 [Source:UniProtKB/Swiss-Prot;Acc:Q58DC5]
Chr5_CNVR_84	11297	-0.950249	0.517543	4.3552e-262	Loss	Gain	5	110866586 to 110877882	region overlaps with right side of gene	SUN2	SUN domain-containing protein 2 [Source:RefSeq peptide;Acc:NP_001095789]
Chr5_CNVR_87	9559	-0.980326	0.506865	9.73405e-234	Loss	Gain	5	111361048 to 111370606	region overlaps with left side of gene	TAB1	mitogen-activated protein kinase kinase kinase 7 interacting protein 1 [Source:RefSeq peptide;Acc:NP_001095527]
Chr5_CNVR_93	11297	-0.866442	0.548498	1.38337e-224	Loss	Gain	5	111582642 to 111593938	region is within gene	-	calcium channel, voltage-dependent, T type, alpha 1I subunit [Source:HGNC Symbol;Acc:1396]
Chr5_CNVR_94	16511	-0.886339	0.540985	0	Loss	Gain	5	111597416 to 111613926	region overlaps with left side of gene	-	calcium channel, voltage-dependent, T type, alpha 1I subunit [Source:HGNC Symbol;Acc:1396]
Chr5_CNVR_96	12167	-0.886107	0.541072	4.84655e-251	Loss	Gain	5	112933068 to 112945234	region overlaps with left side of gene	RANGAP1	chondroadherin-like [Source:RefSeq peptide;Acc:NP_001103559]
Chr5_CNVR_97	14773	-0.824865	0.564535	2.00876e-269	Loss	Gain	5	112993898 to 113008670	region is within gene	ZC3H7B	zinc finger CCCH-type containing 7B [Source:HGNC Symbol;Acc:30869]
Chr5_CNVR_100	8691	-0.790568	0.578116	3.9369e-148	Loss	Gain	5	113386686 to 113395376	region is within gene	SREBF2	sterol regulatory element binding transcription factor 2 [Source:HGNC Symbol;Acc:11290]
Chr5_CNVR_101	10427	-0.981588	0.506422	2.49684e-255	Loss	Gain	5	113406674 to 113417100	region overlaps with left side of gene	SREBF2	sterol regulatory element binding transcription factor 2 [Source:HGNC Symbol;Acc:11290]
Chr5_CNVR_101	10427	-0.981588	0.506422	2.49684e-255	Loss	Gain	5	113406674 to 113417100	gene is within region	MIR33A	bta-mir-33a [Source:miRBase;Acc:MI0009807]
Chr5_CNVR_103	8689	-0.830331	0.5624	3.73745e-161	Loss	Gain	5	113623924 to 113632612	region overlaps with left side of gene	CYP2D14	cytochrome P450 2D14 [Source:RefSeq peptide;Acc:NP_776954]
Chr5_CNVR_106	8691	-0.860734	0.550672	2.5887e-171	Loss	Gain	5	113835090 to 113843780	gene is within region	-	-
Chr5_CNVR_106	8691	-0.860734	0.550672	2.5887e-171	Loss	Gain	5	113835090 to 113843780	region overlaps with right side of gene	NFAM1	NFAT activating protein with ITAM motif 1 [Source:HGNC Symbol;Acc:29872]
Chr5_CNVR_107	8691	-0.872037	0.546375	3.93236e-175	Loss	Gain	5	113854208 to 113862898	region overlaps with left side of gene	NFAM1	NFAT activating protein with ITAM motif 1 [Source:HGNC Symbol;Acc:29872]
Chr5_CNVR_108	10429	-0.949815	0.517699	6.56832e-242	Loss	Gain	5	114021056 to 114031484	region overlaps with left side of gene	CYB5R3	NADH-cytochrome b5 reductase 3 [Source:RefSeq peptide;Acc:NP_001096720]
Chr5_CNVR_109	22595	-0.877104	0.544459	0	Loss	Gain	5	114509434 to 114532028	region overlaps with left side of gene	TTLL1	Probable tubulin polyglutamylase TTLL1 [Source:UniProtKB/Swiss-Prot;Acc:Q0VC71]
Chr5_CNVR_110	17381	-0.95686	0.515177	0	Loss	Gain	5	114561574 to 114578954	region overlaps with right side of gene	MCAT	malonyl CoA:ACP acyltransferase (mitochondrial) [Source:HGNC Symbol;Acc:29622]
Chr5_CNVR_111	22595	-1.03562	0.487806	0	Loss	Gain	5	114603286 to 114625880	region overlaps with left side of gene	TSPO	translocator protein [Source:RefSeq peptide;Acc:NP_786970]
Chr5_CNVR_111	22595	-1.03562	0.487806	0	Loss	Gain	5	114603286 to 114625880	region overlaps with right side of gene	TTLL12	tubulin--tyrosine ligase-like protein 12 [Source:RefSeq peptide;Acc:NP_001068978]
Chr5_CNVR_112	31285	-0.947959	0.518365	0	Loss	Gain	5	114631094 to 114662378	region overlaps with right side of gene	SCUBE1	signal peptide, CUB domain, EGF-like 1 [Source:HGNC Symbol;Acc:13441]
Chr5_CNVR_113	72127	-0.987765	0.504258	0	Loss	Gain	5	114663248 to 114735374	region is within gene	SCUBE1	signal peptide, CUB domain, EGF-like 1 [Source:HGNC Symbol;Acc:13441]
Chr5_CNVR_114	18249	-0.860893	0.550612	0	Loss	Gain	5	114763182 to 114781430	region overlaps with left side of gene	SCUBE1	signal peptide, CUB domain, EGF-like 1 [Source:HGNC Symbol;Acc:13441]
Chr5_CNVR_117	9559	-0.956637	0.515257	1.47758e-224	Loss	Gain	5	115064726 to 115074284	region overlaps with right side of gene	-	patatin-like phospholipase domain containing 5 [Source:HGNC Symbol;Acc:24888]
Chr5_CNVR_118	9559	-0.966067	0.5119	3.3363e-228	Loss	Gain	5	115403636 to 115413194	region is within gene	EFCAB6	EF-hand calcium-binding domain-containing protein 6 [Source:RefSeq peptide;Acc:NP_001069525]
Chr5_CNVR_122	28677	-0.952549	0.516719	0	Loss	Gain	5	115517474 to 115546150	region overlaps with right side of gene	PARVB	beta-parvin [Source:RefSeq peptide;Acc:NP_001095769]
Chr5_CNVR_123	18249	-0.962024	0.513336	0	Loss	Gain	5	115547020 to 115565268	region is within gene	PARVB	beta-parvin [Source:RefSeq peptide;Acc:NP_001095769]
Chr5_CNVR_124	11297	-0.990673	0.503243	1.30163e-280	Loss	Gain	5	115567876 to 115579172	region overlaps with left side of gene	PARVB	beta-parvin [Source:RefSeq peptide;Acc:NP_001095769]
Chr5_CNVR_125	8691	-0.933584	0.523556	2.81696e-196	Loss	Gain	5	115581780 to 115590470	region overlaps with right side of gene	PARVG	gamma-parvin [Source:RefSeq peptide;Acc:NP_001077274]
Chr5_CNVR_135	18249	-1.00112	0.499613	0	Loss	Gain	5	116015412 to 116033660	region overlaps with right side of gene	PRR5	proline-rich protein 5 [Source:RefSeq peptide;Acc:NP_001094775]
Chr5_CNVR_136	35629	-0.949693	0.517743	0	Loss	Gain	5	116040612 to 116076240	region overlaps with left side of gene	PRR5	proline-rich protein 5 [Source:RefSeq peptide;Acc:NP_001094775]
Chr5_CNVR_136	35629	-0.949693	0.517743	0	Loss	Gain	5	116040612 to 116076240	region overlaps with right side of gene	-	Uncharacterized protein [Source:UniProtKB/TrEMBL;Acc:F1MYQ4]
Chr5_CNVR_137	33023	-1.02265	0.492213	0	Loss	Gain	5	116080586 to 116113608	region overlaps with left side of gene	-	Uncharacterized protein [Source:UniProtKB/TrEMBL;Acc:F1MYQ4]
Chr5_CNVR_138	32153	-0.956358	0.515356	0	Loss	Gain	5	116130988 to 116163140	region overlaps with left side of gene	LOC788840	PHD finger protein 21B [Source:HGNC Symbol;Acc:25161]
Chr5_CNVR_141	8689	-0.78069	0.582088	6.02772e-145	Loss	Gain	5	116608070 to 116616758	region overlaps with right side of gene	FBLN1	fibulin-1 [Source:RefSeq peptide;Acc:NP_001091498]
Chr5_CNVR_142	15643	-0.903919	0.534433	0	Loss	Gain	5	116647174 to 116662816	region is within gene	FBLN1	fibulin-1 [Source:RefSeq peptide;Acc:NP_001091498]
Chr5_CNVR_144	13905	-0.979311	0.507222	0	Loss	Gain	5	116954800 to 116968704	gene is within region	WNT7B	wingless-type MMTV integration site family, member 7B [Source:HGNC Symbol;Acc:12787]
Chr5_CNVR_150	40843	-0.942399	0.520367	0	Loss	Gain	5	117726472 to 117767314	region overlaps with left side of gene	GTSE1	G-2 and S-phase expressed 1 [Source:RefSeq peptide;Acc:NP_001095360]
Chr5_CNVR_150	40843	-0.942399	0.520367	0	Loss	Gain	5	117726472 to 117767314	gene is within region	TRMU	tRNA 5-methylaminomethyl-2-thiouridylate methyltransferase [Source:RefSeq peptide;Acc:NP_001156660]
Chr5_CNVR_150	40843	-0.942399	0.520367	0	Loss	Gain	5	117726472 to 117767314	region overlaps with right side of gene	CELSR1	cadherin, EGF LAG seven-pass G-type receptor 1 (flamingo homolog, Drosophila) [Source:HGNC Symbol;Acc:1850]
Chr5_CNVR_151	49533	-1.02093	0.4928	0	Loss	Gain	5	117775136 to 117824668	region is within gene	CELSR1	cadherin, EGF LAG seven-pass G-type receptor 1 (flamingo homolog, Drosophila) [Source:HGNC Symbol;Acc:1850]
Chr5_CNVR_152	27809	-0.992232	0.502699	0	Loss	Gain	5	117825538 to 117853346	region overlaps with left side of gene	CELSR1	cadherin, EGF LAG seven-pass G-type receptor 1 (flamingo homolog, Drosophila) [Source:HGNC Symbol;Acc:1850]
Chr5_CNVR_157	44319	-1.03407	0.488331	0	Loss	Gain	5	117957626 to 118001944	region overlaps with right side of gene	GRAMD4	death-inducing-protein [Source:RefSeq peptide;Acc:NP_001095733]
Chr5_CNVR_158	18249	-1.11127	0.462887	0	Loss	Gain	5	118002814 to 118021062	region overlaps with left side of gene	GRAMD4	death-inducing-protein [Source:RefSeq peptide;Acc:NP_001095733]
Chr5_CNVR_159	25201	-1.04082	0.486053	0	Loss	Gain	5	118021932 to 118047132	gene is within region	-	ceramide kinase [Source:HGNC Symbol;Acc:19256]
Chr5_CNVR_162	39975	-0.974756	0.508826	0	Loss	Gain	5	118086238 to 118126212	region overlaps with right side of gene	TBC1D22A	TBC1 domain family member 22A [Source:RefSeq peptide;Acc:NP_001069988]
Chr5_CNVR_163	9559	-0.933676	0.523523	9.91715e-216	Loss	Gain	5	118174008 to 118183566	region is within gene	TBC1D22A	TBC1 domain family member 22A [Source:RefSeq peptide;Acc:NP_001069988]
Chr5_CNVR_164	11297	-0.89448	0.537941	5.58018e-237	Loss	Gain	5	118193126 to 118204422	region is within gene	TBC1D22A	TBC1 domain family member 22A [Source:RefSeq peptide;Acc:NP_001069988]
Chr5_CNVR_165	12165	-0.864152	0.549369	1.28918e-240	Loss	Gain	5	118210506 to 118222670	region is within gene	TBC1D22A	TBC1 domain family member 22A [Source:RefSeq peptide;Acc:NP_001069988]
Chr5_CNVR_166	9559	-0.878049	0.544103	1.1092e-194	Loss	Gain	5	118246134 to 118255692	region is within gene	TBC1D22A	TBC1 domain family member 22A [Source:RefSeq peptide;Acc:NP_001069988]
Chr5_CNVR_167	14773	-0.954797	0.515914	0	Loss	Gain	5	118271336 to 118286108	region is within gene	TBC1D22A	TBC1 domain family member 22A [Source:RefSeq peptide;Acc:NP_001069988]
Chr5_CNVR_168	19119	-0.87323	0.545923	0	Loss	Gain	5	118303488 to 118322606	region is within gene	TBC1D22A	TBC1 domain family member 22A [Source:RefSeq peptide;Acc:NP_001069988]
Chr5_CNVR_169	13905	-0.945157	0.519373	0	Loss	Gain	5	118331296 to 118345200	region overlaps with left side of gene	TBC1D22A	TBC1 domain family member 22A [Source:RefSeq peptide;Acc:NP_001069988]
Chr5_CNVR_170	16511	-0.970848	0.510206	0	Loss	Gain	5	118346070 to 118362580	gene is within region	MIR2284H	bta-mir-2284h [Source:miRBase;Acc:MI0011497]
Chr5_CNVR_172	13035	-0.975427	0.508589	0	Loss	Gain	5	119430582 to 119443616	region is within gene	FAM19A5	Protein FAM19A5 [Source:UniProtKB/Swiss-Prot;Acc:Q3ZBS2]
Chr5_CNVR_173	11297	-1.09054	0.469586	0	Loss	Gain	5	119465342 to 119476638	region is within gene	FAM19A5	Protein FAM19A5 [Source:UniProtKB/Swiss-Prot;Acc:Q3ZBS2]
Chr5_CNVR_174	13035	-1.05881	0.480027	0	Loss	Gain	5	119495756 to 119508790	region is within gene	FAM19A5	Protein FAM19A5 [Source:UniProtKB/Swiss-Prot;Acc:Q3ZBS2]
Chr5_CNVR_175	33891	-1.04636	0.484189	0	Loss	Gain	5	119509660 to 119543550	region is within gene	FAM19A5	Protein FAM19A5 [Source:UniProtKB/Swiss-Prot;Acc:Q3ZBS2]
Chr5_CNVR_176	31285	-1.05539	0.481167	0	Loss	Gain	5	119544420 to 119575704	region is within gene	FAM19A5	Protein FAM19A5 [Source:UniProtKB/Swiss-Prot;Acc:Q3ZBS2]
Chr5_CNVR_178	9559	-0.822718	0.565376	2.69778e-174	Loss	Gain	5	119673032 to 119682590	region overlaps with left side of gene	LOC100336389	Uncharacterized protein [Source:UniProtKB/TrEMBL;Acc:F1MJ14]
Chr5_CNVR_178	9559	-0.822718	0.565376	2.69778e-174	Loss	Gain	5	119673032 to 119682590	gene is within region	-	Uncharacterized protein [Source:UniProtKB/TrEMBL;Acc:F1MJ15]
Chr5_CNVR_179	9559	-0.912576	0.531236	1.09461e-207	Loss	Gain	5	119781658 to 119791216	region is within gene	SELO	-
Chr5_CNVR_180	9559	-0.973376	0.509313	4.88973e-231	Loss	Gain	5	119792954 to 119802512	region is within gene	TUBGCP6	tubulin, gamma complex associated protein 6 [Source:HGNC Symbol;Acc:18127]
Chr5_CNVR_181	12165	-0.889857	0.539667	7.83298e-253	Loss	Gain	5	119804252 to 119816416	region overlaps with left side of gene	TUBGCP6	tubulin, gamma complex associated protein 6 [Source:HGNC Symbol;Acc:18127]
Chr5_CNVR_181	12165	-0.889857	0.539667	7.83298e-253	Loss	Gain	5	119804252 to 119816416	region overlaps with right side of gene	HDAC10	histone deacetylase 10 [Source:RefSeq peptide;Acc:NP_001068928]
Chr5_CNVR_182	12167	-0.971521	0.509968	1.51442e-292	Loss	Gain	5	119822500 to 119834666	region overlaps with left side of gene	MAPK12	mitogen-activated protein kinase 12 [Source:RefSeq peptide;Acc:NP_001092423]
Chr5_CNVR_182	12167	-0.971521	0.509968	1.51442e-292	Loss	Gain	5	119822500 to 119834666	region overlaps with right side of gene	MAPK11	mitogen-activated protein kinase 11 [Source:RefSeq peptide;Acc:NP_001073804]
Chr5_CNVR_183	20857	-1.00235	0.499187	0	Loss	Gain	5	119836404 to 119857260	region overlaps with left side of gene	MAPK11	mitogen-activated protein kinase 11 [Source:RefSeq peptide;Acc:NP_001073804]
Chr5_CNVR_183	20857	-1.00235	0.499187	0	Loss	Gain	5	119836404 to 119857260	gene is within region	PLXNB2	plexin B2 [Source:HGNC Symbol;Acc:9104]
Chr5_CNVR_184	19119	-0.98474	0.505317	0	Loss	Gain	5	119871164 to 119890282	gene is within region	LOC100139352	family with sequence similarity 116, member B [Source:HGNC Symbol;Acc:32690]
Chr5_CNVR_185	10427	-0.966413	0.511777	6.68073e-249	Loss	Gain	5	119941554 to 119951980	region is within gene	LOC510764	protein phosphatase 6, regulatory subunit 2 [Source:HGNC Symbol;Acc:19253]
Chr5_CNVR_186	11297	-0.949135	0.517943	1.39961e-261	Loss	Gain	5	119971100 to 119982396	region is within gene	LOC510764	protein phosphatase 6, regulatory subunit 2 [Source:HGNC Symbol;Acc:19253]
Chr5_CNVR_187	16511	-0.950234	0.517549	0	Loss	Gain	5	119987610 to 120004120	region is within gene	LOC510764	protein phosphatase 6, regulatory subunit 2 [Source:HGNC Symbol;Acc:19253]
Chr5_CNVR_186	11297	-0.949135	0.517943	1.39961e-261	Loss	Gain	5	119971100 to 119982396	region is within gene	-	SET binding factor 1 [Source:HGNC Symbol;Acc:10542]
Chr5_CNVR_187	16511	-0.950234	0.517549	0	Loss	Gain	5	119987610 to 120004120	gene is within region	ADM2	adrenomedullin 2 [Source:HGNC Symbol;Acc:28898]
Chr5_CNVR_187	16511	-0.950234	0.517549	0	Loss	Gain	5	119987610 to 120004120	gene is within region	MIOX	Inositol oxygenase [Source:UniProtKB/Swiss-Prot;Acc:A7MBE4]
Chr5_CNVR_188	9559	-0.820737	0.566153	1.41129e-173	Loss	Gain	5	120103188 to 120112746	region overlaps with left side of gene	CPT1B	Carnitine O-palmitoyltransferase 1, muscle isoform [Source:UniProtKB/Swiss-Prot;Acc:Q58DK1]
Chr5_CNVR_188	9559	-0.820737	0.566153	1.41129e-173	Loss	Gain	5	120103188 to 120112746	gene is within region	CHKB	CHKB-CPT1B readthrough (non-protein coding) [Source:HGNC Symbol;Acc:41998]
Chr5_CNVR_198	8689	-0.980138	0.506931	1.29291e-212	Loss	Gain	5	120779270 to 120787958	gene is within region	LOC531175	-
Chr5_CNVR_200	39975	-0.998629	0.500475	0	Loss	Gain	5	120821850 to 120861824	gene is within region	-	bromodomain containing 1 [Source:HGNC Symbol;Acc:1102]
Chr5_CNVR_203	8691	-0.938481	0.521782	5.54611e-198	Loss	Gain	5	120917440 to 120926130	region overlaps with right side of gene	ALG12	alpha-1,6-mannosyltransferase ALG12 [Source:RefSeq peptide;Acc:NP_001096816]
Chr5_CNVR_204	23463	-0.990244	0.503393	0	Loss	Gain	5	120927000 to 120950462	region overlaps with left side of gene	ALG12	alpha-1,6-mannosyltransferase ALG12 [Source:RefSeq peptide;Acc:NP_001096816]
Chr5_CNVR_204	23463	-0.990244	0.503393	0	Loss	Gain	5	120927000 to 120950462	gene is within region	CRELD2	Cysteine-rich with EGF-like domain protein 2 [Source:UniProtKB/Swiss-Prot;Acc:Q2KIT5]
Chr5_CNVR_205	19119	-1.12201	0.459455	0	Loss	Gain	5	120953938 to 120973056	region overlaps with right side of gene	LOC100336651	pim-3 oncogene [Source:HGNC Symbol;Acc:19310]
Chr5_CNVR_206	13905	-0.953755	0.516287	0	Loss	Gain	5	120985222 to 120999126	gene is within region	LOC100336471	interleukin 17 receptor E-like [Source:HGNC Symbol;Acc:33808]
Chr5_CNVR_207	9559	-0.925087	0.526649	1.90033e-212	Loss	Gain	5	121006078 to 121015636	region overlaps with right side of gene	-	tubulin tyrosine ligase-like family, member 8 [Source:HGNC Symbol;Acc:34000]
Chr7_CNVR_20	9329	-0.928116	0.525544	3.22753e-213	Loss	Gain	7	3699401 to 3708729	region overlaps with right side of gene	CILP2	cartilage intermediate layer protein 2 [Source:HGNC Symbol;Acc:24213]
Chr7_CNVR_21	10177	-0.996901	0.501075	2.62202e-261	Loss	Gain	7	3709577 to 3719753	region overlaps with left side of gene	CILP2	cartilage intermediate layer protein 2 [Source:HGNC Symbol;Acc:24213]
Chr7_CNVR_21	10177	-0.996901	0.501075	2.62202e-261	Loss	Gain	7	3709577 to 3719753	region overlaps with right side of gene	-	YjeF N-terminal domain containing 3 [Source:HGNC Symbol;Acc:24785]
Chr7_CNVR_22	8481	-0.903785	0.534483	1.19623e-185	Loss	Gain	7	3730777 to 3739257	region overlaps with left side of gene	TSSK6	testis-specific serine kinase 6 [Source:HGNC Symbol;Acc:30410]
Chr7_CNVR_22	8481	-0.903785	0.534483	1.19623e-185	Loss	Gain	7	3730777 to 3739257	region overlaps with right side of gene	GATAD2A	p66 alpha [Source:RefSeq peptide;Acc:NP_001096560]
Chr7_CNVR_23	8481	-0.865556	0.548835	1.1442e-172	Loss	Gain	7	3979241 to 3987721	gene is within region	NR2C2AP	Nuclear receptor 2C2-associated protein [Source:UniProtKB/Swiss-Prot;Acc:Q58DU8]
Chr7_CNVR_23	8481	-0.865556	0.548835	1.1442e-172	Loss	Gain	7	3979241 to 3987721	region overlaps with right side of gene	RFXANK	DNA-binding protein RFXANK [Source:RefSeq peptide;Acc:NP_001098958]
Chr7_CNVR_24	10177	-0.911448	0.531651	1.62877e-225	Loss	Gain	7	4211593 to 4221769	region overlaps with left side of gene	LOC508124	homer homolog 3 (Drosophila) [Source:HGNC Symbol;Acc:17514]
Chr7_CNVR_24	10177	-0.911448	0.531651	1.62877e-225	Loss	Gain	7	4211593 to 4221769	region overlaps with right side of gene	DDX49	probable ATP-dependent RNA helicase DDX49 [Source:RefSeq peptide;Acc:NP_001075198]
Chr7_CNVR_25	11873	-0.860545	0.550745	1.5285e-238	Loss	Gain	7	4237033 to 4248905	region overlaps with left side of gene	COPE	Coatomer subunit epsilon [Source:UniProtKB/Swiss-Prot;Acc:Q28104]
Chr7_CNVR_25	11873	-0.860545	0.550745	1.5285e-238	Loss	Gain	7	4237033 to 4248905	region overlaps with right side of gene	LASS1	LAG1 longevity assurance homolog 1 [Source:RefSeq peptide;Acc:NP_001076983]
Chr7_CNVR_26	17809	-0.85453	0.553045	0	Loss	Gain	7	4268409 to 4286217	region is within gene	UPF1	UPF1 regulator of nonsense transcripts homolog (yeast) [Source:HGNC Symbol;Acc:9962]
Chr7_CNVR_27	12721	-0.95125	0.517184	4.99747e-302	Loss	Gain	7	4397305 to 4410025	region is within gene	-	Mucoepidermoid carcinoma translocated 1 [Source:UniProtKB/TrEMBL;Acc:Q0V8A0]
Chr7_CNVR_28	9329	-0.886629	0.540876	1.44358e-197	Loss	Gain	7	4420201 to 4429529	region is within gene	-	Mucoepidermoid carcinoma translocated 1 [Source:UniProtKB/TrEMBL;Acc:Q0V8A0]
Chr7_CNVR_29	8481	-0.916457	0.529808	5.31881e-190	Loss	Gain	7	4439705 to 4448185	region overlaps with left side of gene	-	Mucoepidermoid carcinoma translocated 1 [Source:UniProtKB/TrEMBL;Acc:Q0V8A0]
Chr7_CNVR_30	22049	-0.853982	0.553255	0	Loss	Gain	7	4450729 to 4472777	gene is within region	KLHL26	kelch-like 26 (Drosophila) [Source:HGNC Symbol;Acc:25623]
Chr7_CNVR_31	10177	-0.895148	0.537692	8.09986e-219	Loss	Gain	7	4538073 to 4548249	gene is within region	C7H19orf50	hypothetical protein LOC534253 [Source:RefSeq peptide;Acc:NP_001029777]
Chr7_CNVR_32	8481	-0.775808	0.584061	3.31514e-143	Loss	Gain	7	4583865 to 4592345	region overlaps with right side of gene	ELL	elongation factor RNA polymerase II [Source:HGNC Symbol;Acc:23114]
Chr7_CNVR_33	11873	-0.850156	0.554725	1.12541e-233	Loss	Gain	7	4606761 to 4618633	region is within gene	ELL	elongation factor RNA polymerase II [Source:HGNC Symbol;Acc:23114]
Chr7_CNVR_34	9329	-0.986097	0.504842	1.64625e-235	Loss	Gain	7	4619481 to 4628809	region is within gene	ELL	elongation factor RNA polymerase II [Source:HGNC Symbol;Acc:23114]
Chr7_CNVR_35	24593	-0.978348	0.50756	0	Loss	Gain	7	4630505 to 4655097	region is within gene	ELL	elongation factor RNA polymerase II [Source:HGNC Symbol;Acc:23114]
Chr7_CNVR_36	12721	-0.926773	0.526034	2.8005e-289	Loss	Gain	7	4685625 to 4698345	region overlaps with left side of gene	SSBP4	single-stranded DNA-binding protein 4 [Source:RefSeq peptide;Acc:NP_001030350]
Chr7_CNVR_37	8481	-0.84427	0.556992	1.52133e-165	Loss	Gain	7	4980729 to 4989209	gene is within region	IFI30	gamma-interferon-inducible lysosomal thiol reductase [Source:RefSeq peptide;Acc:NP_001094721]
Chr7_CNVR_37	8481	-0.84427	0.556992	1.52133e-165	Loss	Gain	7	4980729 to 4989209	region overlaps with right side of gene	PIK3R2	Phosphatidylinositol 3-kinase regulatory subunit beta [Source:UniProtKB/Swiss-Prot;Acc:P23726]
Chr7_CNVR_38	9329	-0.902038	0.53513	2.39217e-203	Loss	Gain	7	4992601 to 5001929	region overlaps with left side of gene	PIK3R2	Phosphatidylinositol 3-kinase regulatory subunit beta [Source:UniProtKB/Swiss-Prot;Acc:P23726]
Chr7_CNVR_39	10177	-0.830965	0.562153	6.02619e-193	Loss	Gain	7	5006169 to 5016345	region is within gene	MAST3	Uncharacterized protein [Source:UniProtKB/TrEMBL;Acc:F1MPS5]
Chr7_CNVR_40	9329	-0.975132	0.508693	2.92092e-231	Loss	Gain	7	5019737 to 5029065	region is within gene	MAST3	Uncharacterized protein [Source:UniProtKB/TrEMBL;Acc:F1MPS5]
Chr7_CNVR_41	13569	-0.853891	0.55329	9.50842e-269	Loss	Gain	7	5096057 to 5109625	gene is within region	ARRDC2	arrestin domain-containing protein 2 [Source:RefSeq peptide;Acc:NP_001075061]
Chr7_CNVR_42	15265	-0.928718	0.525325	0	Loss	Gain	7	5289401 to 5304665	region overlaps with left side of gene	B3GNT3	UDP-GlcNAc:betaGal beta-1,3-N-acetylglucosaminyltransferase 3 [Source:RefSeq peptide;Acc:NP_001091943]
Chr7_CNVR_42	15265	-0.928718	0.525325	0	Loss	Gain	7	5289401 to 5304665	region overlaps with right side of gene	FCHO1	FCH domain only 1 [Source:HGNC Symbol;Acc:29002]
Chr7_CNVR_43	11873	-0.941465	0.520704	2.87842e-277	Loss	Gain	7	5716793 to 5728665	gene is within region	-	anoctamin 8 [Source:HGNC Symbol;Acc:29329]
Chr7_CNVR_44	21201	-0.868212	0.547825	0	Loss	Gain	7	5741385 to 5762585	gene is within region	MRPL34	39S ribosomal protein L34, mitochondrial [Source:UniProtKB/Swiss-Prot;Acc:A8NN94]
Chr7_CNVR_44	21201	-0.868212	0.547825	0	Loss	Gain	7	5741385 to 5762585	gene is within region	ABHD8	Abhydrolase domain-containing protein 8 [Source:UniProtKB/Swiss-Prot;Acc:Q17QP1]
Chr7_CNVR_44	21201	-0.868212	0.547825	0	Loss	Gain	7	5741385 to 5762585	gene is within region	ANKLE1	ankyrin repeat and LEM domain containing 1 [Source:HGNC Symbol;Acc:26812]
Chr7_CNVR_44	21201	-0.868212	0.547825	0	Loss	Gain	7	5741385 to 5762585	region overlaps with right side of gene	BABAM1	BRISC and BRCA1-A complex member 1 [Source:UniProtKB/Swiss-Prot;Acc:Q08E57]
Chr7_CNVR_45	11873	-0.887027	0.540727	4.60793e-251	Loss	Gain	7	5783785 to 5795657	region overlaps with left side of gene	LOC100296331	Uncharacterized protein [Source:UniProtKB/TrEMBL;Acc:F1N3S3]
Chr7_CNVR_45	11873	-0.887027	0.540727	4.60793e-251	Loss	Gain	7	5783785 to 5795657	region overlaps with right side of gene	LOC524021	-
Chr7_CNVR_46	11025	-0.867088	0.548252	1.63237e-224	Loss	Gain	7	5813465 to 5824489	region is within gene	MYO9B	myosin IXB [Source:HGNC Symbol;Acc:7609]
Chr7_CNVR_47	9329	-0.858953	0.551353	2.74261e-187	Loss	Gain	7	5899961 to 5909289	region is within gene	MYO9B	myosin IXB [Source:HGNC Symbol;Acc:7609]
Chr7_CNVR_48	12721	-0.909632	0.532321	2.00908e-280	Loss	Gain	7	6568185 to 6580905	region is within gene	EPS15L1	epidermal growth factor receptor substrate 15-like 1 [Source:RefSeq peptide;Acc:NP_001095341]
Chr7_CNVR_49	12721	-0.901194	0.535443	4.35746e-276	Loss	Gain	7	8891705 to 8904425	region is within gene	BRD4	bromodomain containing 4 [Source:HGNC Symbol;Acc:13575]
Chr7_CNVR_49	12721	-0.901194	0.535443	4.35746e-276	Loss	Gain	7	8891705 to 8904425	gene is within region	-	-
Chr7_CNVR_50	11025	-0.860974	0.550581	7.66425e-222	Loss	Gain	7	8911209 to 8922233	gene is within region	EPHX3	epoxide hydrolase 3 [Source:HGNC Symbol;Acc:23760]
Chr7_CNVR_1	10177	1.1098	2.15816	0	Gain	Loss	7	11813065 to 11823241	region is within gene	-	-
Chr7_CNVR_4	17809	1.06448	2.09142	0	Gain	Loss	7	12005561 to 12023369	gene is within region	-	-
Chr7_CNVR_52	8481	-0.837309	0.559687	3.12456e-163	Loss	Gain	7	12443977 to 12452457	region overlaps with left side of gene	DDX39A	ATP-dependent RNA helicase DDX39 [Source:RefSeq peptide;Acc:NP_001029924]
Chr7_CNVR_52	8481	-0.837309	0.559687	3.12456e-163	Loss	Gain	7	12443977 to 12452457	region overlaps with right side of gene	CD97	CD97 antigen precursor [Source:RefSeq peptide;Acc:NP_788834]
Chr7_CNVR_54	9329	-0.805075	0.572332	1.05745e-167	Loss	Gain	7	12741625 to 12750953	region overlaps with left side of gene	LOC100138989	paralemmin 3 [Source:HGNC Symbol;Acc:33274]
Chr7_CNVR_54	9329	-0.805075	0.572332	1.05745e-167	Loss	Gain	7	12741625 to 12750953	region overlaps with right side of gene	IL27RA	interleukin-27 receptor subunit alpha [Source:RefSeq peptide;Acc:NP_001091497]
Chr7_CNVR_55	10177	-0.857051	0.55208	2.32228e-203	Loss	Gain	7	12835753 to 12845929	region overlaps with left side of gene	DCAF15	DDB1- and CUL4-associated factor 15 [Source:UniProtKB/Swiss-Prot;Acc:Q3SZD5]
Chr7_CNVR_56	11873	-0.896414	0.53722	1.54208e-255	Loss	Gain	7	12914617 to 12926489	gene is within region	MIR181C	bta-mir-181c [Source:miRBase;Acc:MI0005032]
Chr7_CNVR_56	11873	-0.896414	0.53722	1.54208e-255	Loss	Gain	7	12914617 to 12926489	gene is within region	MIR181D	bta-mir-181d [Source:miRBase;Acc:MI0009754]
Chr7_CNVR_56	11873	-0.896414	0.53722	1.54208e-255	Loss	Gain	7	12914617 to 12926489	gene is within region	NANOS3	nanos homolog 3 (Drosophila) [Source:HGNC Symbol;Acc:22048]
Chr7_CNVR_57	8481	-0.806206	0.571884	5.20339e-153	Loss	Gain	7	12945145 to 12953625	region overlaps with left side of gene	C7H19orf53	Leydig cell tumor 10 kDa protein homolog [Source:UniProtKB/Swiss-Prot;Acc:Q148I0]
Chr7_CNVR_58	15265	-0.872969	0.546022	0	Loss	Gain	7	12970585 to 12985849	region overlaps with left side of gene	ZSWIM4	zinc finger, SWIM-type containing 4 [Source:HGNC Symbol;Acc:25704]
Chr7_CNVR_58	15265	-0.872969	0.546022	0	Loss	Gain	7	12970585 to 12985849	gene is within region	MIR24-2	bta-mir-24-2 [Source:miRBase;Acc:MI0005053]
Chr7_CNVR_58	15265	-0.872969	0.546022	0	Loss	Gain	7	12970585 to 12985849	gene is within region	MIR27A	bta-mir-27a [Source:miRBase;Acc:MI0004746]
Chr7_CNVR_58	15265	-0.872969	0.546022	0	Loss	Gain	7	12970585 to 12985849	gene is within region	MIR23A	bta-mir-23a [Source:miRBase;Acc:MI0005042]
Chr7_CNVR_60	9329	-0.883479	0.542059	2.16814e-196	Loss	Gain	7	13542985 to 13552313	gene is within region	IER2	immediate early response gene 2 protein [Source:RefSeq peptide;Acc:NP_001069339]
Chr7_CNVR_60	9329	-0.883479	0.542059	2.16814e-196	Loss	Gain	7	13542985 to 13552313	gene is within region	STX10	syntaxin 10 [Source:HGNC Symbol;Acc:11428]
Chr7_CNVR_61	15265	-0.928986	0.525227	0	Loss	Gain	7	13572665 to 13587929	gene is within region	TRMT1	TRMT1 proteinUncharacterized protein [Source:UniProtKB/TrEMBL;Acc:A6QP09]
Chr7_CNVR_61	15265	-0.928986	0.525227	0	Loss	Gain	7	13572665 to 13587929	gene is within region	LYL1	lymphoblastic leukemia derived sequence 1 [Source:HGNC Symbol;Acc:6734]
Chr7_CNVR_62	8481	-1.0724	0.475527	4.28415e-245	Loss	Gain	7	13598105 to 13606585	region is within gene	NFIX	Nuclear factor 1 [Source:UniProtKB/TrEMBL;Acc:F1MCB7]
Chr7_CNVR_63	26289	-0.973204	0.509374	0	Loss	Gain	7	13614217 to 13640505	region is within gene	NFIX	Nuclear factor 1 [Source:UniProtKB/TrEMBL;Acc:F1MCB7]
Chr7_CNVR_64	8481	-0.967335	0.51145	1.08769e-207	Loss	Gain	7	13650681 to 13659161	region overlaps with left side of gene	NFIX	Nuclear factor 1 [Source:UniProtKB/TrEMBL;Acc:F1MCB7]
Chr7_CNVR_66	10177	-0.841418	0.558095	4.21124e-197	Loss	Gain	7	13827065 to 13837241	region overlaps with left side of gene	-	retbindin [Source:HGNC Symbol;Acc:30310]
Chr7_CNVR_67	8481	-0.90608	0.533633	1.95585e-186	Loss	Gain	7	13845721 to 13854201	gene is within region	PRDX2	Peroxiredoxin-2 [Source:UniProtKB/Swiss-Prot;Acc:Q9BGI3]
Chr7_CNVR_67	8481	-0.90608	0.533633	1.95585e-186	Loss	Gain	7	13845721 to 13854201	gene is within region	JUNB	Transcription factor jun-B [Source:UniProtKB/Swiss-Prot;Acc:Q0VBZ5]
Chr7_CNVR_68	11873	-1.36304	0.388763	0	Loss	Gain	7	14577545 to 14589417	gene is within region	LOC511678	Uncharacterized protein [Source:UniProtKB/TrEMBL;Acc:F1N201]
Chr7_CNVR_69	13569	-1.65807	0.316863	0	Loss	Gain	7	15707929 to 15721497	region overlaps with left side of gene	-	-
Chr7_CNVR_70	11873	-0.836604	0.55996	2.2919e-227	Loss	Gain	7	15793577 to 15805449	region is within gene	-	collagen, type V, alpha 3 [Source:HGNC Symbol;Acc:14864]
Chr7_CNVR_71	8481	-0.772659	0.585338	3.34974e-142	Loss	Gain	7	15858873 to 15867353	region overlaps with left side of gene	-	Uncharacterized protein [Source:UniProtKB/TrEMBL;Acc:E1B805]
Chr7_CNVR_72	19505	-0.881612	0.54276	0	Loss	Gain	7	16056457 to 16075961	region overlaps with left side of gene	ICAM5	intercellular adhesion molecule 5, telencephalin [Source:RefSeq peptide;Acc:NP_001107234]
Chr7_CNVR_72	19505	-0.881612	0.54276	0	Loss	Gain	7	16056457 to 16075961	gene is within region	ZGLP1	zinc finger, GATA-like protein 1 [Source:HGNC Symbol;Acc:37245]
Chr7_CNVR_72	19505	-0.881612	0.54276	0	Loss	Gain	7	16056457 to 16075961	gene is within region	FDX1L	Adrenodoxin-like protein, mitochondrial [Source:UniProtKB/Swiss-Prot;Acc:Q05B51]
Chr7_CNVR_72	19505	-0.881612	0.54276	0	Loss	Gain	7	16056457 to 16075961	region overlaps with right side of gene	RAVER1	ribonucleoprotein PTB-binding 1 [Source:RefSeq peptide;Acc:NP_001096578]
Chr7_CNVR_73	10177	-0.79093	0.577972	2.90931e-177	Loss	Gain	7	16170937 to 16181113	region overlaps with right side of gene	PDE4A	phosphodiesterase 4A [Source:RefSeq peptide;Acc:NP_001094551]
Chr7_CNVR_74	10177	-0.86688	0.548331	2.54239e-207	Loss	Gain	7	16182809 to 16192985	region is within gene	PDE4A	phosphodiesterase 4A [Source:RefSeq peptide;Acc:NP_001094551]
Chr7_CNVR_76	9329	-0.866831	0.54835	3.36019e-190	Loss	Gain	7	17620169 to 17629497	region overlaps with left side of gene	MCOLN1	mucolipin 1 isoform 1 [Source:RefSeq peptide;Acc:NP_001159604]
Chr7_CNVR_76	9329	-0.866831	0.54835	3.36019e-190	Loss	Gain	7	17620169 to 17629497	region overlaps with right side of gene	PNPLA6	neuropathy target esterase [Source:RefSeq peptide;Acc:NP_001070015]
Chr7_CNVR_77	9329	-0.839393	0.558879	4.13382e-180	Loss	Gain	7	17685465 to 17694793	region overlaps with left side of gene	KIAA1543	calmodulin regulated spectrin-associated protein family, member 3 [Source:HGNC Symbol;Acc:29307]
Chr7_CNVR_77	9329	-0.839393	0.558879	4.13382e-180	Loss	Gain	7	17685465 to 17694793	region overlaps with right side of gene	XAB2	pre-mRNA-splicing factor SYF1 [Source:RefSeq peptide;Acc:NP_001069387]
Chr7_CNVR_78	11025	-0.978853	0.507383	1.27274e-274	Loss	Gain	7	17866089 to 17877113	gene is within region	LOC507825	Uncharacterized protein [Source:UniProtKB/TrEMBL;Acc:F1MQH9]
Chr7_CNVR_79	13569	-0.974401	0.508951	0	Loss	Gain	7	17877961 to 17891529	region overlaps with left side of gene	LRRC8E	Leucine rich repeat containing 8 family, member EUncharacterized protein [Source:UniProtKB/TrEMBL;Acc:A1L542]
Chr7_CNVR_79	13569	-0.974401	0.508951	0	Loss	Gain	7	17877961 to 17891529	region overlaps with right side of gene	-	mitogen-activated protein kinase kinase 7 [Source:HGNC Symbol;Acc:6847]
Chr7_CNVR_80	11873	-1.10958	0.463428	0	Loss	Gain	7	17894073 to 17905945	region overlaps with left side of gene	-	mitogen-activated protein kinase kinase 7 [Source:HGNC Symbol;Acc:6847]
Chr7_CNVR_80	11873	-1.10958	0.463428	0	Loss	Gain	7	17894073 to 17905945	gene is within region	SNAPC2	snRNA-activating protein complex subunit 2 [Source:RefSeq peptide;Acc:NP_001029688]
Chr7_CNVR_80	11873	-1.10958	0.463428	0	Loss	Gain	7	17894073 to 17905945	region overlaps with right side of gene	CTXN1	cortexin-1 [Source:RefSeq peptide;Acc:NP_001098964]
Chr7_CNVR_81	8481	-0.850782	0.554484	1.02628e-167	Loss	Gain	7	17947497 to 17955977	region is within gene	ELAVL1	ELAV-like protein 1 [Source:RefSeq peptide;Acc:NP_001069922]
Chr7_CNVR_82	22897	-0.902529	0.534948	0	Loss	Gain	7	18376585 to 18399481	region overlaps with left side of gene	MYO1F	myosin IF [Source:HGNC Symbol;Acc:7600]
Chr7_CNVR_82	22897	-0.902529	0.534948	0	Loss	Gain	7	18376585 to 18399481	gene is within region	MIR339B	bta-mir-339b [Source:miRBase;Acc:MI0011513]
Chr7_CNVR_82	22897	-0.902529	0.534948	0	Loss	Gain	7	18376585 to 18399481	region overlaps with right side of gene	ADAMTS10	ADAM metallopeptidase with thrombospondin type 1 motif, 10 [Source:HGNC Symbol;Acc:13201]
Chr7_CNVR_83	12721	-0.905969	0.533674	1.53884e-278	Loss	Gain	7	19661305 to 19674025	region is within gene	RANBP3	ran-binding protein 3 [Source:RefSeq peptide;Acc:NP_001068837]
Chr7_CNVR_84	19505	-0.847911	0.555589	0	Loss	Gain	7	19674873 to 19694377	region overlaps with left side of gene	RANBP3	ran-binding protein 3 [Source:RefSeq peptide;Acc:NP_001068837]
Chr7_CNVR_84	19505	-0.847911	0.555589	0	Loss	Gain	7	19674873 to 19694377	gene is within region	CAPS	Calcyphosin [Source:UniProtKB/Swiss-Prot;Acc:Q0VCC0]
Chr7_CNVR_84	19505	-0.847911	0.555589	0	Loss	Gain	7	19674873 to 19694377	region overlaps with right side of gene	VMAC	Vimentin-type intermediate filament-associated coiled-coil protein [Source:UniProtKB/Swiss-Prot;Acc:A7YWC8]
Chr7_CNVR_86	13569	-0.8514	0.554247	2.04122e-267	Loss	Gain	7	19738473 to 19752041	region overlaps with left side of gene	FUT5	galactoside 3(4)-L-fucosyltransferase [Source:RefSeq peptide;Acc:NP_789821]
Chr7_CNVR_86	13569	-0.8514	0.554247	2.04122e-267	Loss	Gain	7	19738473 to 19752041	gene is within region	NRTN	Uncharacterized protein [Source:UniProtKB/TrEMBL;Acc:E1BKU1]
Chr7_CNVR_87	16961	-0.894741	0.537844	0	Loss	Gain	7	19759673 to 19776633	gene is within region	DUS3L	dihydrouridine synthase 3-like (S. cerevisiae) [Source:HGNC Symbol;Acc:26920]
Chr7_CNVR_87	16961	-0.894741	0.537844	0	Loss	Gain	7	19759673 to 19776633	gene is within region	-	proline rich 22 [Source:HGNC Symbol;Acc:28354]
Chr7_CNVR_87	16961	-0.894741	0.537844	0	Loss	Gain	7	19759673 to 19776633	gene is within region	-	Small nucleolar RNA U2-19 [Source:RFAM;Acc:RF00494]
Chr7_CNVR_87	16961	-0.894741	0.537844	0	Loss	Gain	7	19759673 to 19776633	gene is within region	-	Small nucleolar RNA U2-30 [Source:RFAM;Acc:RF00493]
Chr7_CNVR_88	8481	-0.949232	0.517908	2.33535e-201	Loss	Gain	7	19777481 to 19785961	region is within gene	TMEM146	catsper channel auxiliary subunit delta [Source:HGNC Symbol;Acc:28598]
Chr7_CNVR_91	8481	-0.99511	0.501698	1.77556e-217	Loss	Gain	7	20188761 to 20197241	region overlaps with right side of gene	PTPRS	protein tyrosine phosphatase, receptor type, S [Source:HGNC Symbol;Acc:9681]
Chr7_CNVR_92	10177	-0.933175	0.523705	1.64327e-234	Loss	Gain	7	20324441 to 20334617	region is within gene	-	lysine (K)-specific demethylase 4B [Source:HGNC Symbol;Acc:29136]
Chr7_CNVR_93	8481	-0.852869	0.553683	2.06067e-168	Loss	Gain	7	20336313 to 20344793	region is within gene	-	lysine (K)-specific demethylase 4B [Source:HGNC Symbol;Acc:29136]
Chr7_CNVR_94	21201	-0.889068	0.539963	0	Loss	Gain	7	20349881 to 20371081	region is within gene	-	lysine (K)-specific demethylase 4B [Source:HGNC Symbol;Acc:29136]
Chr7_CNVR_95	8481	-0.857909	0.551752	4.2336e-170	Loss	Gain	7	20437225 to 20445705	region is within gene	UHRF1	E3 ubiquitin-protein ligase UHRF1 [Source:RefSeq peptide;Acc:NP_001096568]
Chr7_CNVR_96	10177	-0.927645	0.525716	3.2559e-232	Loss	Gain	7	20651769 to 20661945	region is within gene	DPP9	dipeptidyl-peptidase 9 [Source:HGNC Symbol;Acc:18648]
Chr7_CNVR_97	8481	-0.901002	0.535515	1.07182e-184	Loss	Gain	7	20814585 to 20823065	region overlaps with left side of gene	LRG1	leucine-rich alpha-2-glycoprotein [Source:RefSeq peptide;Acc:NP_001039642]
Chr7_CNVR_97	8481	-0.901002	0.535515	1.07182e-184	Loss	Gain	7	20814585 to 20823065	region overlaps with right side of gene	PLIN5	Perilipin-5 [Source:UniProtKB/Swiss-Prot;Acc:A6QLL0]
Chr7_CNVR_98	8481	-0.960038	0.514043	3.92008e-205	Loss	Gain	7	20829849 to 20838329	region overlaps with right side of gene	PLIN4	perilipin 4 [Source:HGNC Symbol;Acc:29393]
Chr7_CNVR_99	11873	-0.839752	0.558739	7.91909e-229	Loss	Gain	7	20889209 to 20901081	region overlaps with left side of gene	UBXN6	UBX domain-containing protein 6 [Source:RefSeq peptide;Acc:NP_001039451]
Chr7_CNVR_99	11873	-0.839752	0.558739	7.91909e-229	Loss	Gain	7	20889209 to 20901081	region overlaps with right side of gene	CHAF1A	Chromatin assembly factor 1 subunit A [Source:UniProtKB/Swiss-Prot;Acc:A6QLA6]
Chr7_CNVR_100	11025	-0.935662	0.522802	5.36581e-255	Loss	Gain	7	21007929 to 21018953	region overlaps with left side of gene	SHD	Src homology 2 domain containing transforming protein D [Source:HGNC Symbol;Acc:30633]
Chr7_CNVR_100	11025	-0.935662	0.522802	5.36581e-255	Loss	Gain	7	21007929 to 21018953	region overlaps with right side of gene	CCDC94	coiled-coil domain-containing protein 94 [Source:RefSeq peptide;Acc:NP_001069159]
Chr7_CNVR_101	12721	-0.783955	0.580773	1.08271e-217	Loss	Gain	7	21023193 to 21035913	region overlaps with left side of gene	CCDC94	coiled-coil domain-containing protein 94 [Source:RefSeq peptide;Acc:NP_001069159]
Chr7_CNVR_101	12721	-0.783955	0.580773	1.08271e-217	Loss	Gain	7	21023193 to 21035913	region overlaps with right side of gene	EBI3	interleukin-27 subunit beta [Source:RefSeq peptide;Acc:NP_001093835]
Chr7_CNVR_102	9329	-0.859851	0.551009	1.27819e-187	Loss	Gain	7	21151241 to 21160569	region overlaps with left side of gene	MAP2K2	dual specificity mitogen-activated protein kinase kinase 2 [Source:RefSeq peptide;Acc:NP_001033160]
Chr7_CNVR_103	8481	-0.872995	0.546012	3.55355e-175	Loss	Gain	7	21187705 to 21196185	region overlaps with right side of gene	ZBTB7A	zinc finger and BTB domain containing 7A [Source:HGNC Symbol;Acc:18078]
Chr7_CNVR_104	8481	-0.898094	0.536595	1.0578e-183	Loss	Gain	7	21268265 to 21276745	region is within gene	DAPK3	death-associated protein kinase 3 [Source:RefSeq peptide;Acc:NP_001094594]
Chr7_CNVR_104	8481	-0.898094	0.536595	1.0578e-183	Loss	Gain	7	21268265 to 21276745	gene is within region	MIR2456	bta-mir-2456 [Source:miRBase;Acc:MI0011515]
Chr7_CNVR_106	8481	-0.815445	0.568233	5.00386e-156	Loss	Gain	7	21396313 to 21404793	region is within gene	-	zinc finger RNA binding protein 2 [Source:HGNC Symbol;Acc:29189]
Chr7_CNVR_107	9329	-0.993703	0.502187	1.82375e-238	Loss	Gain	7	21432777 to 21442105	region overlaps with left side of gene	RAX2	Retina and anterior neural fold homeobox protein 2 [Source:UniProtKB/Swiss-Prot;Acc:Q7YRX0]
Chr7_CNVR_107	9329	-0.993703	0.502187	1.82375e-238	Loss	Gain	7	21432777 to 21442105	gene is within region	MRPL54	39S ribosomal protein L54, mitochondrial precursor [Source:RefSeq peptide;Acc:NP_001030277]
Chr7_CNVR_107	9329	-0.993703	0.502187	1.82375e-238	Loss	Gain	7	21432777 to 21442105	region overlaps with right side of gene	APBA3	amyloid beta A4 precursor protein-binding family A member 3 [Source:RefSeq peptide;Acc:NP_001029586]
Chr7_CNVR_108	8481	-0.834437	0.560802	2.79361e-162	Loss	Gain	7	21470937 to 21479417	region overlaps with left side of gene	TJP3	tight junction protein ZO-3 [Source:RefSeq peptide;Acc:NP_001039339]
Chr7_CNVR_109	21201	-0.945235	0.519345	0	Loss	Gain	7	21520121 to 21541321	region overlaps with left side of gene	PIP5K1C	phosphatidylinositol-4-phosphate 5-kinase, type I, gamma [Source:HGNC Symbol;Acc:8996]
Chr7_CNVR_109	21201	-0.945235	0.519345	0	Loss	Gain	7	21520121 to 21541321	region overlaps with right side of gene	C7H19orf29	cactin, spliceosome C complex subunit [Source:HGNC Symbol;Acc:29938]
Chr7_CNVR_110	8481	-1.26263	0.416783	0	Loss	Gain	7	21576089 to 21584569	region overlaps with left side of gene	LOC100336995	-
Chr7_CNVR_110	8481	-1.26263	0.416783	0	Loss	Gain	7	21576089 to 21584569	region overlaps with right side of gene	HMG20B	SWI/SNF-related matrix-associated actin-dependent regulator of chromatin subfamily E member 1-related [Source:UniProtKB/Swiss-Prot;Acc:Q32L68]
Chr7_CNVR_111	13569	-0.984745	0.505315	0	Loss	Gain	7	21589657 to 21603225	region overlaps with right side of gene	C7H19orf28	major facilitator superfamily domain containing 12 [Source:HGNC Symbol;Acc:28299]
Chr7_CNVR_112	16113	-0.925323	0.526563	0	Loss	Gain	7	21608313 to 21624425	region overlaps with left side of gene	C7H19orf71	hypothetical protein LOC768023 [Source:RefSeq peptide;Acc:NP_001070550]
Chr7_CNVR_112	16113	-0.925323	0.526563	0	Loss	Gain	7	21608313 to 21624425	region overlaps with right side of gene	FZR1	fizzy/cell division cycle 20 related 1 [Source:RefSeq peptide;Acc:NP_001032698]
Chr7_CNVR_113	16961	-0.940919	0.520901	0	Loss	Gain	7	21649017 to 21665977	gene is within region	DOHH	Deoxyhypusine hydroxylase [Source:UniProtKB/Swiss-Prot;Acc:Q0VC53]
Chr7_CNVR_113	16961	-0.940919	0.520901	0	Loss	Gain	7	21649017 to 21665977	gene is within region	C7H19orf77	chromosome 19 open reading frame 77 [Source:HGNC Symbol;Acc:37244]
Chr7_CNVR_114	11025	-0.797843	0.575208	9.12263e-195	Loss	Gain	7	21678697 to 21689721	region is within gene	NFIC	nuclear factor 1 C-type [Source:RefSeq peptide;Acc:NP_001019745]
Chr7_CNVR_115	9329	-0.919754	0.528599	4.84273e-210	Loss	Gain	7	21737209 to 21746537	region is within gene	NFIC	nuclear factor 1 C-type [Source:RefSeq peptide;Acc:NP_001019745]
Chr7_CNVR_116	10177	-0.862988	0.549813	9.46496e-206	Loss	Gain	7	21888153 to 21898329	gene is within region	S1PR4	sphingosine-1-phosphate receptor 4 [Source:HGNC Symbol;Acc:3170]
Chr7_CNVR_117	8481	-0.837763	0.559511	2.20922e-163	Loss	Gain	7	21907657 to 21916137	region is within gene	GNA15	Uncharacterized protein [Source:UniProtKB/TrEMBL;Acc:F1N2V3]
Chr7_CNVR_118	15265	-0.880593	0.543144	0	Loss	Gain	7	21943273 to 21958537	region overlaps with left side of gene	GNA11	Guanine nucleotide-binding protein subunit alpha-11 [Source:UniProtKB/Swiss-Prot;Acc:P38409]
Chr7_CNVR_119	10177	-0.844276	0.55699	3.05069e-198	Loss	Gain	7	21989913 to 22000089	region overlaps with right side of gene	TLE2	transducin-like enhancer of split 2 (E(sp1) homolog, Drosophila) [Source:HGNC Symbol;Acc:11838]
Chr7_CNVR_120	8481	-0.849602	0.554938	2.54316e-167	Loss	Gain	7	22006873 to 22015353	region is within gene	TLE2	transducin-like enhancer of split 2 (E(sp1) homolog, Drosophila) [Source:HGNC Symbol;Acc:11838]
Chr7_CNVR_121	11873	-0.863059	0.549785	1.00539e-239	Loss	Gain	7	22190041 to 22201913	gene is within region	DIRAS1	DIRAS family, GTP-binding RAS-like 1 [Source:HGNC Symbol;Acc:19127]
Chr7_CNVR_121	11873	-0.863059	0.549785	1.00539e-239	Loss	Gain	7	22190041 to 22201913	region overlaps with right side of gene	GNG7	Guanine nucleotide-binding protein G(I)/G(S)/G(O) subunit gamma-7 [Source:UniProtKB/Swiss-Prot;Acc:P30671]
Chr7_CNVR_123	10177	-0.882133	0.542565	1.66172e-213	Loss	Gain	7	22430873 to 22441049	region is within gene	LMNB2	Uncharacterized protein [Source:UniProtKB/TrEMBL;Acc:F1MJI7]
Chr7_CNVR_124	8481	-0.850333	0.554657	1.44974e-167	Loss	Gain	7	22515673 to 22524153	region overlaps with right side of gene	SPPL2B	signal peptide peptidase like 2B [Source:HGNC Symbol;Acc:30627]
Chr7_CNVR_125	12721	-0.855009	0.552862	1.20249e-252	Loss	Gain	7	22649657 to 22662377	region is within gene	LOC510442	DOT1-like, histone H3 methyltransferase (S. cerevisiae) [Source:HGNC Symbol;Acc:24948]
Chr7_CNVR_126	11025	-0.935439	0.522883	6.76261e-255	Loss	Gain	7	22673401 to 22684425	region overlaps with left side of gene	LOC510442	DOT1-like, histone H3 methyltransferase (S. cerevisiae) [Source:HGNC Symbol;Acc:24948]
Chr7_CNVR_127	8481	-0.844804	0.556786	1.01069e-165	Loss	Gain	7	22689513 to 22697993	region overlaps with left side of gene	SF3A2	Splicing factor 3A subunit 2 [Source:UniProtKB/Swiss-Prot;Acc:A5PJN8]
Chr7_CNVR_127	8481	-0.844804	0.556786	1.01069e-165	Loss	Gain	7	22689513 to 22697993	region overlaps with right side of gene	AMH	muellerian-inhibiting factor precursor [Source:RefSeq peptide;Acc:NP_776315]
Chr7_CNVR_128	11873	-0.825188	0.564409	4.3488e-222	Loss	Gain	7	22701385 to 22713257	region overlaps with left side of gene	JSRP1	junctional sarcoplasmic reticulum protein 1 [Source:RefSeq peptide;Acc:NP_001039496]
Chr7_CNVR_128	11873	-0.825188	0.564409	4.3488e-222	Loss	Gain	7	22701385 to 22713257	region overlaps with right side of gene	AP3D1	AP-3 complex subunit delta-1 [Source:UniProtKB/Swiss-Prot;Acc:Q865S1]
Chr7_CNVR_129	10177	-0.92827	0.525488	1.79222e-232	Loss	Gain	7	22750569 to 22760745	region is within gene	MOBKL2A	Mps one binder kinase activator-like 2A [Source:UniProtKB/Swiss-Prot;Acc:Q58D63]
Chr7_CNVR_130	8481	-0.859331	0.551208	1.4125e-170	Loss	Gain	7	23829225 to 23837705	region is within gene	ACSL6	long-chain-fatty-acid--CoA ligase 6 [Source:RefSeq peptide;Acc:NP_001033131]
Chr7_CNVR_9	8481	0.912543	1.88236	9.2263e-205	Gain	Loss	7	27005833 to 27014313	region is within gene	SLC12A2	solute carrier family 12 member 2 [Source:RefSeq peptide;Acc:NP_777207]
Chr7_CNVR_13	55969	1.35626	2.56021	0	Gain	Loss	7	42738777 to 42794745	gene is within region	LOC787816	-
Chr7_CNVR_13	55969	1.35626	2.56021	0	Gain	Loss	7	42738777 to 42794745	gene is within region	-	olfactory receptor, family 2, subfamily AK, member 2 [Source:HGNC Symbol;Acc:19569]
Chr7_CNVR_14	16961	3.39346	10.5084	0	Gain	Loss	7	44003145 to 44020105	gene is within region	-	Uncharacterized protein [Source:UniProtKB/TrEMBL;Acc:F1ML96]
Chr7_CNVR_135	12721	-0.941584	0.520661	5.5868e-297	Loss	Gain	7	44723945 to 44736665	region is within gene	SHC2	SHC (Src homology 2 domain containing) transforming protein 2 [Source:HGNC Symbol;Acc:29869]
Chr7_CNVR_136	20353	-0.906984	0.533299	0	Loss	Gain	7	44790089 to 44810441	region overlaps with left side of gene	CDC34	Uncharacterized protein [Source:UniProtKB/TrEMBL;Acc:F1N4D3]
Chr7_CNVR_136	20353	-0.906984	0.533299	0	Loss	Gain	7	44790089 to 44810441	gene is within region	GZMM	Uncharacterized protein [Source:UniProtKB/TrEMBL;Acc:E1BP32]
Chr7_CNVR_137	11025	-0.952785	0.516634	9.65042e-263	Loss	Gain	7	44817225 to 44828249	region overlaps with left side of gene	BSG	basigin [Source:RefSeq peptide;Acc:NP_001068839]
Chr7_CNVR_138	17809	-0.950407	0.517486	0	Loss	Gain	7	44836729 to 44854537	region overlaps with left side of gene	LOC100297361	hyperpolarization activated cyclic nucleotide-gated potassium channel 2 [Source:HGNC Symbol;Acc:4846]
Chr7_CNVR_138	17809	-0.950407	0.517486	0	Loss	Gain	7	44836729 to 44854537	region overlaps with right side of gene	POLRMT	polymerase (RNA) mitochondrial (DNA directed) [Source:HGNC Symbol;Acc:9200]
Chr7_CNVR_139	23745	-0.936501	0.522498	0	Loss	Gain	7	44855385 to 44879129	region overlaps with left side of gene	POLRMT	polymerase (RNA) mitochondrial (DNA directed) [Source:HGNC Symbol;Acc:9200]
Chr7_CNVR_139	23745	-0.936501	0.522498	0	Loss	Gain	7	44855385 to 44879129	gene is within region	FGF22	fibroblast growth factor 22 [Source:HGNC Symbol;Acc:3679]
Chr7_CNVR_140	21201	-0.982177	0.506215	0	Loss	Gain	7	44879977 to 44901177	gene is within region	RNF126	RING finger protein 126 [Source:UniProtKB/Swiss-Prot;Acc:Q0II22]
Chr7_CNVR_140	21201	-0.982177	0.506215	0	Loss	Gain	7	44879977 to 44901177	region overlaps with right side of gene	FSTL3	Follistatin-related protein 3 [Source:UniProtKB/Swiss-Prot;Acc:Q1LZB9]
Chr7_CNVR_141	13569	-0.895148	0.537692	4.80348e-291	Loss	Gain	7	44913897 to 44927465	region overlaps with right side of gene	PALM	paralemmin [Source:HGNC Symbol;Acc:8594]
Chr7_CNVR_142	8481	-0.905587	0.533815	2.88581e-186	Loss	Gain	7	44944425 to 44952905	region overlaps with left side of gene	C7H19orf21	hypothetical protein LOC505316 [Source:RefSeq peptide;Acc:NP_001030346]
Chr7_CNVR_144	17809	-1.00866	0.497009	0	Loss	Gain	7	45010569 to 45028377	gene is within region	PTBP1	Polypyrimidine tract-binding protein 1 [Source:UniProtKB/Swiss-Prot;Acc:Q8WN55]
Chr7_CNVR_144	17809	-1.00866	0.497009	0	Loss	Gain	7	45010569 to 45028377	gene is within region	-	-
Chr7_CNVR_145	8481	-0.952493	0.516739	1.70064e-202	Loss	Gain	7	45031769 to 45040249	region overlaps with left side of gene	CFD	Complement factor D [Source:UniProtKB/Swiss-Prot;Acc:Q3T0A3]
Chr7_CNVR_145	8481	-0.952493	0.516739	1.70064e-202	Loss	Gain	7	45031769 to 45040249	gene is within region	-	-
Chr7_CNVR_145	8481	-0.952493	0.516739	1.70064e-202	Loss	Gain	7	45031769 to 45040249	region overlaps with right side of gene	-	mediator complex subunit 16 [Source:HGNC Symbol;Acc:17556]
Chr7_CNVR_146	28833	-0.919551	0.528673	0	Loss	Gain	7	45041097 to 45069929	region overlaps with left side of gene	-	mediator complex subunit 16 [Source:HGNC Symbol;Acc:17556]
Chr7_CNVR_146	28833	-0.919551	0.528673	0	Loss	Gain	7	45041097 to 45069929	gene is within region	-	-
Chr7_CNVR_146	28833	-0.919551	0.528673	0	Loss	Gain	7	45041097 to 45069929	gene is within region	C7H19orf22	R3H domain-containing protein C19orf22 homolog [Source:UniProtKB/Swiss-Prot;Acc:Q2KIL7]
Chr7_CNVR_146	28833	-0.919551	0.528673	0	Loss	Gain	7	45041097 to 45069929	region overlaps with right side of gene	-	KISS1 receptor [Source:HGNC Symbol;Acc:4510]
Chr7_CNVR_147	16961	-1.01348	0.495351	0	Loss	Gain	7	45083497 to 45100457	region overlaps with right side of gene	ARID3A	AT rich interactive domain 3A (BRIGHT-like) [Source:HGNC Symbol;Acc:3031]
Chr7_CNVR_148	11025	-0.940311	0.521121	4.28448e-257	Loss	Gain	7	45102153 to 45113177	region is within gene	ARID3A	AT rich interactive domain 3A (BRIGHT-like) [Source:HGNC Symbol;Acc:3031]
Chr7_CNVR_149	13569	-0.898991	0.536262	3.82339e-293	Loss	Gain	7	45116569 to 45130137	gene is within region	WDR18	WD repeat-containing protein 18 [Source:UniProtKB/Swiss-Prot;Acc:Q3SZD4]
Chr7_CNVR_150	9329	-0.932946	0.523788	4.66836e-215	Loss	Gain	7	45139465 to 45148793	region overlaps with left side of gene	-	glutamate receptor, ionotropic, N-methyl-D-aspartate 3B [Source:HGNC Symbol;Acc:16768]
Chr7_CNVR_150	9329	-0.932946	0.523788	4.66836e-215	Loss	Gain	7	45139465 to 45148793	gene is within region	C7H19orf6	chromosome 19 open reading frame 6 [Source:HGNC Symbol;Acc:17039]
Chr7_CNVR_151	13569	-0.943015	0.520145	0	Loss	Gain	7	45149641 to 45163209	gene is within region	CNN2	Calponin-2 [Source:UniProtKB/Swiss-Prot;Acc:Q3SYU6]
Chr7_CNVR_152	16961	-0.953865	0.516248	0	Loss	Gain	7	45164057 to 45181017	region overlaps with right side of gene	ABCA7	ATP-binding cassette, sub-family A (ABC1), member 7 [Source:HGNC Symbol;Acc:37]
Chr7_CNVR_153	18657	-1.01285	0.495567	0	Loss	Gain	7	45189497 to 45208153	region overlaps with left side of gene	-	histocompatibility (minor) HA-1 [Source:HGNC Symbol;Acc:17102]
Chr7_CNVR_153	18657	-1.01285	0.495567	0	Loss	Gain	7	45189497 to 45208153	gene is within region	POLR2E	DNA-directed RNA polymerases I, II, and III subunit RPABC1 [Source:RefSeq peptide;Acc:NP_001033182]
Chr7_CNVR_154	8481	-0.860195	0.550878	7.24403e-171	Loss	Gain	7	45209849 to 45218329	region is within gene	SBNO2	Protein strawberry notch homolog 2 [Source:UniProtKB/Swiss-Prot;Acc:A0JND4]
Chr7_CNVR_155	16113	-0.96543	0.512126	0	Loss	Gain	7	45225961 to 45242073	region is within gene	SBNO2	Protein strawberry notch homolog 2 [Source:UniProtKB/Swiss-Prot;Acc:A0JND4]
Chr7_CNVR_156	16113	-0.87967	0.543492	0	Loss	Gain	7	45242921 to 45259033	region overlaps with left side of gene	SBNO2	Protein strawberry notch homolog 2 [Source:UniProtKB/Swiss-Prot;Acc:A0JND4]
Chr7_CNVR_158	13569	-0.893772	0.538205	2.70495e-290	Loss	Gain	7	45293801 to 45307369	region overlaps with left side of gene	-	chromosome 19 open reading frame 26 [Source:HGNC Symbol;Acc:28617]
Chr7_CNVR_158	13569	-0.893772	0.538205	2.70495e-290	Loss	Gain	7	45293801 to 45307369	gene is within region	ATP5D	ATP synthase subunit delta, mitochondrial [Source:UniProtKB/Swiss-Prot;Acc:P05630]
Chr7_CNVR_159	10177	-1.13765	0.454499	0	Loss	Gain	7	45308217 to 45318393	region overlaps with right side of gene	EFNA2	ephrin-A2 [Source:RefSeq peptide;Acc:NP_001098470]
Chr7_CNVR_160	21201	-0.977731	0.507778	0	Loss	Gain	7	45328569 to 45349769	gene is within region	-	midnolin [Source:HGNC Symbol;Acc:16298]
Chr7_CNVR_162	16113	-0.933242	0.52368	0	Loss	Gain	7	45424393 to 45440505	gene is within region	NDUFS7	NADH dehydrogenase [ubiquinone] iron-sulfur protein 7, mitochondrial [Source:UniProtKB/Swiss-Prot;Acc:P42026]
Chr7_CNVR_162	16113	-0.933242	0.52368	0	Loss	Gain	7	45424393 to 45440505	gene is within region	GAMT	Guanidinoacetate N-methyltransferase [Source:UniProtKB/Swiss-Prot;Acc:Q2TBQ3]
Chr7_CNVR_163	20353	-0.863374	0.549666	0	Loss	Gain	7	45443897 to 45464249	gene is within region	DAZAP1	DAZ associated protein 1 [Source:HGNC Symbol;Acc:2683]
Chr7_CNVR_164	17809	-0.926457	0.526149	0	Loss	Gain	7	45465945 to 45483753	region overlaps with left side of gene	RPS15	40S ribosomal protein S15 [Source:UniProtKB/Swiss-Prot;Acc:Q56K10]
Chr7_CNVR_164	17809	-0.926457	0.526149	0	Loss	Gain	7	45465945 to 45483753	region overlaps with right side of gene	APC2	adenomatosis polyposis coli 2 [Source:HGNC Symbol;Acc:24036]
Chr7_CNVR_165	11025	-0.931524	0.524304	3.92863e-253	Loss	Gain	7	45568553 to 45579577	region overlaps with right side of gene	MBD3	methyl-CpG-binding domain protein 3 [Source:RefSeq peptide;Acc:NP_001121977]
Chr7_CNVR_166	8481	-0.931126	0.524449	4.57139e-195	Loss	Gain	7	45592297 to 45600777	gene is within region	UQCR11	Cytochrome b-c1 complex subunit 10 [Source:UniProtKB/Swiss-Prot;Acc:P07552]
Chr7_CNVR_166	8481	-0.931126	0.524449	4.57139e-195	Loss	Gain	7	45592297 to 45600777	region overlaps with right side of gene	TCF3	transcription factor 3 (E2A immunoglobulin enhancer binding factors E12/E47) [Source:HGNC Symbol;Acc:11633]
Chr7_CNVR_167	11025	-0.897652	0.53676	5.48338e-238	Loss	Gain	7	45607561 to 45618585	region is within gene	TCF3	transcription factor 3 (E2A immunoglobulin enhancer binding factors E12/E47) [Source:HGNC Symbol;Acc:11633]
Chr7_CNVR_170	22049	-0.995998	0.501389	0	Loss	Gain	7	45769529 to 45791577	region overlaps with left side of gene	LOC788506	REX1, RNA exonuclease 1 homolog (S. cerevisiae) [Source:HGNC Symbol;Acc:24616]
Chr7_CNVR_170	22049	-0.995998	0.501389	0	Loss	Gain	7	45769529 to 45791577	region overlaps with right side of gene	KLF16	Kruppel-like factor 16 [Source:HGNC Symbol;Acc:16857]
Chr7_CNVR_171	18657	-0.989761	0.503561	0	Loss	Gain	7	45800057 to 45818713	region overlaps with left side of gene	KLF16	Kruppel-like factor 16 [Source:HGNC Symbol;Acc:16857]
Chr7_CNVR_171	18657	-0.989761	0.503561	0	Loss	Gain	7	45800057 to 45818713	gene is within region	FAM108A	abhydrolase domain-containing protein FAM108A precursor [Source:RefSeq peptide;Acc:NP_001040001]
Chr7_CNVR_172	9329	-0.986397	0.504737	1.25897e-235	Loss	Gain	7	45848393 to 45857721	region overlaps with left side of gene	SCAMP4	Secretory carrier-associated membrane protein 4 [Source:UniProtKB/Swiss-Prot;Acc:Q58DF6]
Chr7_CNVR_176	8481	-0.825805	0.564167	1.98083e-159	Loss	Gain	7	63468985 to 63477465	gene is within region	CDX1	homeobox protein CDX-1 [Source:RefSeq peptide;Acc:NP_001095417]
Chr7_CNVR_177	8481	-0.827698	0.563427	4.70722e-160	Loss	Gain	7	63524105 to 63532585	region is within gene	PDGFRB	Uncharacterized protein [Source:UniProtKB/TrEMBL;Acc:F1MBP1]
Chr7_CNVR_177	8481	-0.827698	0.563427	4.70722e-160	Loss	Gain	7	63524105 to 63532585	gene is within region	MIR1777B	bta-mir-1777b [Source:miRBase;Acc:MI0011520]
Chr7_CNVR_179	10177	-0.843829	0.557163	4.59921e-198	Loss	Gain	7	63547001 to 63557177	region is within gene	SLC6A7	sodium-dependent proline transporter [Source:RefSeq peptide;Acc:NP_001095701]
Chr7_CNVR_180	9329	-0.874461	0.545458	4.95831e-193	Loss	Gain	7	63558873 to 63568201	region overlaps with left side of gene	SLC6A7	sodium-dependent proline transporter [Source:RefSeq peptide;Acc:NP_001095701]
Chr7_CNVR_180	9329	-0.874461	0.545458	4.95831e-193	Loss	Gain	7	63558873 to 63568201	gene is within region	-	U1 spliceosomal RNA [Source:RFAM;Acc:RF00003]
Chr7_CNVR_181	10177	-0.889294	0.539878	2.0029e-216	Loss	Gain	7	63621625 to 63631801	region is within gene	CAMK2A	calcium/calmodulin-dependent protein kinase type II subunit alpha [Source:RefSeq peptide;Acc:NP_001069406]
Chr7_CNVR_182	9329	-0.843745	0.557195	1.06106e-181	Loss	Gain	7	63736953 to 63746281	region is within gene	-	Treacher Collins-Franceschetti syndrome 1 [Source:HGNC Symbol;Acc:11654]
Chr7_CNVR_17	9329	1.11367	2.16396	0	Gain	Loss	7	89345705 to 89355033	region is within gene	RASA1	ras GTPase-activating protein 1 [Source:RefSeq peptide;Acc:NP_776874]
Chr10_CNVR_29	9637	-0.950167	0.517573	5.76e-222	Loss	Gain	10	21345931 to 21355567	region overlaps with right side of gene	MYH7	myosin-7 [Source:RefSeq peptide;Acc:NP_777152]
Chr10_CNVR_1	10513	0.871435	1.82948	1.76026e-224	Gain	Loss	10	22538167 to 22548679	region is within gene	TCRA	hypothetical protein LOC785621 [Source:RefSeq peptide;Acc:NP_001091944]
Chr10_CNVR_2	8761	0.875389	1.8345	6.6968e-189	Gain	Loss	10	22567951 to 22576711	region is within gene	TCRA	hypothetical protein LOC785621 [Source:RefSeq peptide;Acc:NP_001091944]
Chr10_CNVR_3	28033	1.19515	2.28969	0	Gain	Loss	10	22580215 to 22608247	region is within gene	TCRA	hypothetical protein LOC785621 [Source:RefSeq peptide;Acc:NP_001091944]
Chr10_CNVR_4	25405	1.15901	2.23304	0	Gain	Loss	10	22620511 to 22645915	region is within gene	TCRA	hypothetical protein LOC785621 [Source:RefSeq peptide;Acc:NP_001091944]
Chr10_CNVR_5	23653	2.31159	4.96431	0	Gain	Loss	10	22715119 to 22738771	region is within gene	TCRA	hypothetical protein LOC785621 [Source:RefSeq peptide;Acc:NP_001091944]
Chr10_CNVR_6	10513	0.866322	1.82301	3.48823e-222	Gain	Loss	10	22766803 to 22777315	region is within gene	TCRA	hypothetical protein LOC785621 [Source:RefSeq peptide;Acc:NP_001091944]
Chr10_CNVR_7	13141	0.831192	1.77915	1.03333e-257	Gain	Loss	10	22851775 to 22864915	region is within gene	TCRA	hypothetical protein LOC785621 [Source:RefSeq peptide;Acc:NP_001091944]
Chr10_CNVR_8	14017	0.853353	1.8067	8.30749e-288	Gain	Loss	10	22888567 to 22902583	region is within gene	TCRA	hypothetical protein LOC785621 [Source:RefSeq peptide;Acc:NP_001091944]
Chr10_CNVR_9	26281	0.973226	1.96323	0	Gain	Loss	10	22905211 to 22931491	region is within gene	TCRA	hypothetical protein LOC785621 [Source:RefSeq peptide;Acc:NP_001091944]
Chr10_CNVR_10	10513	1.06217	2.08807	0	Gain	Loss	10	22942003 to 22952515	region is within gene	TCRA	hypothetical protein LOC785621 [Source:RefSeq peptide;Acc:NP_001091944]
Chr10_CNVR_11	8761	0.925854	1.89981	3.96102e-208	Gain	Loss	10	22959523 to 22968283	region is within gene	TCRA	hypothetical protein LOC785621 [Source:RefSeq peptide;Acc:NP_001091944]
Chr10_CNVR_12	8761	0.870012	1.82768	6.97505e-187	Gain	Loss	10	23055883 to 23064643	region is within gene	TCRA	hypothetical protein LOC785621 [Source:RefSeq peptide;Acc:NP_001091944]
Chr10_CNVR_3	28033	1.19515	2.28969	0	Gain	Loss	10	22580215 to 22608247	gene is within region	-	-
Chr10_CNVR_4	25405	1.15901	2.23304	0	Gain	Loss	10	22620511 to 22645915	gene is within region	LOC781785	-
Chr10_CNVR_5	23653	2.31159	4.96431	0	Gain	Loss	10	22715119 to 22738771	gene is within region	LOC787105	-
Chr10_CNVR_8	14017	0.853353	1.8067	8.30749e-288	Gain	Loss	10	22888567 to 22902583	gene is within region	-	-
Chr10_CNVR_14	51685	1.43918	2.71167	0	Gain	Loss	10	23582359 to 23634043	gene is within region	-	TRA@ protein [Source:UniProtKB/TrEMBL;Acc:Q3T019]
Chr10_CNVR_14	51685	1.43918	2.71167	0	Gain	Loss	10	23582359 to 23634043	gene is within region	LOC100335464	-
Chr10_CNVR_30	34165	-1.6791	0.312277	0	Loss	Gain	10	24075547 to 24109711	gene is within region	-	-
Chr10_CNVR_30	34165	-1.6791	0.312277	0	Loss	Gain	10	24075547 to 24109711	region overlaps with right side of gene	-	-
Chr10_CNVR_31	26281	-2.75902	0.147724	0	Loss	Gain	10	24112339 to 24138619	gene is within region	LOC618961	-
Chr10_CNVR_31	26281	-2.75902	0.147724	0	Loss	Gain	10	24112339 to 24138619	gene is within region	-	Uncharacterized protein [Source:UniProtKB/TrEMBL;Acc:F1MBP3]
Chr10_CNVR_18	8761	1.4402	2.71359	0	Gain	Loss	10	24905995 to 24914755	gene is within region	-	Uncharacterized protein [Source:UniProtKB/TrEMBL;Acc:E1BLD7]
Chr10_CNVR_19	14893	2.26906	4.8201	0	Gain	Loss	10	25158283 to 25173175	gene is within region	LOC509509	-
Chr10_CNVR_19	14893	2.26906	4.8201	0	Gain	Loss	10	25158283 to 25173175	gene is within region	LOC100300850	-
Chr10_CNVR_20	8761	2.09883	4.28362	0	Gain	Loss	10	27364051 to 27372811	region overlaps with left side of gene	OR4K14	olfactory receptor, family 4, subfamily K, member 1 [Source:HGNC Symbol;Acc:14726]
Chr10_CNVR_21	24529	1.3477	2.54507	0	Gain	Loss	10	27635611 to 27660139	gene is within region	LOC787247	-
Chr10_CNVR_37	9637	-0.858127	0.551668	3.45027e-187	Loss	Gain	10	36067987 to 36077623	gene is within region	LOC513496	chromosome 15 open reading frame 52 [Source:HGNC Symbol;Acc:33488]
Chr10_CNVR_38	11389	-0.826168	0.564026	5.40419e-207	Loss	Gain	10	37351327 to 37362715	region overlaps with left side of gene	PLA2G4B	cytosolic phospholipase A2 beta [Source:RefSeq peptide;Acc:NP_001108129]
Chr10_CNVR_38	11389	-0.826168	0.564026	5.40419e-207	Loss	Gain	10	37351327 to 37362715	region overlaps with right side of gene	LOC531014	spectrin, beta, non-erythrocytic 5 [Source:HGNC Symbol;Acc:15680]
Chr10_CNVR_39	12265	-0.881561	0.54278	9.21728e-249	Loss	Gain	10	37367095 to 37379359	region is within gene	LOC531014	spectrin, beta, non-erythrocytic 5 [Source:HGNC Symbol;Acc:15680]
Chr10_CNVR_24	15769	1.03808	2.05349	0	Gain	Loss	10	53139475 to 53155243	region is within gene	TCF12	transcription factor 12 [Source:RefSeq peptide;Acc:NP_001071353]
Chr10_CNVR_40	10513	-0.796236	0.575849	1.80664e-179	Loss	Gain	10	65506843 to 65517355	region is within gene	DUOX1	dual oxidase 1 [Source:HGNC Symbol;Acc:3062]
Chr10_CNVR_25	14893	1.3421	2.5352	0	Gain	Loss	10	79247779 to 79262671	region is within gene	GPHN	gephyrin [Source:RefSeq peptide;Acc:NP_001071474]
Chr10_CNVR_41	8761	-0.87871	0.543854	2.56801e-177	Loss	Gain	10	80967367 to 80976127	region overlaps with left side of gene	ZFP36L1	butyrate response factor 1 [Source:RefSeq peptide;Acc:NP_001094704]
Chr10_CNVR_42	11389	-0.823384	0.565115	8.45757e-206	Loss	Gain	10	86256655 to 86268043	region is within gene	LTBP2	latent-transforming growth factor beta-binding protein 2 [Source:RefSeq peptide;Acc:NP_776810]
Chr10_CNVR_43	10513	-0.880519	0.543172	4.21233e-213	Loss	Gain	10	86269795 to 86280307	region is within gene	LTBP2	latent-transforming growth factor beta-binding protein 2 [Source:RefSeq peptide;Acc:NP_776810]
Chr12_CNVR_2	10609	0.988758	1.98448	1.40833e-271	Gain	Loss	12	24263591 to 24274199	region is within gene	POSTN	periostin [Source:RefSeq peptide;Acc:NP_001035569]
Chr12_CNVR_34	11493	-0.836383	0.560046	9.27602e-212	Loss	Gain	12	31002323 to 31013815	region overlaps with right side of gene	SLC7A1	solute carrier family 7 (cationic amino acid transporter, y system), member 1 [Source:RefSeq peptide;Acc:NP_001129264]
Chr12_CNVR_39	11493	-0.810041	0.570365	2.21057e-200	Loss	Gain	12	32305339 to 32316831	region overlaps with left side of gene	PRHOXNB	2-oxo-4-hydroxy-4-carboxy-5-ureidoimidazoline decarboxylase [Source:RefSeq peptide;Acc:NP_001093173]
Chr12_CNVR_41	10609	-0.840481	0.558458	2.80032e-197	Loss	Gain	12	34517107 to 34527715	region is within gene	SPATA13	spermatogenesis associated 13 [Source:HGNC Symbol;Acc:23222]
Chr12_CNVR_42	8841	-0.872723	0.546115	1.15674e-175	Loss	Gain	12	34540091 to 34548931	gene is within region	C1QTNF9	Complement C1q tumor necrosis factor-related protein 9 [Source:UniProtKB/Swiss-Prot;Acc:Q0II24]
Chr12_CNVR_47	17681	-1.05906	0.479946	0	Loss	Gain	12	71811299 to 71828979	region overlaps with right side of gene	LOC521568	-
Chr12_CNVR_48	60113	-1.78022	0.291138	0	Loss	Gain	12	71835167 to 71895279	region is within gene	LOC521568	-
Chr12_CNVR_17	9725	0.892647	1.85658	2.13997e-209	Gain	Loss	12	71954507 to 71964231	region is within gene	LOC521568	-
Chr12_CNVR_19	21217	0.968973	1.95745	0	Gain	Loss	12	72174623 to 72195839	region is within gene	LOC531645	-
Chr12_CNVR_51	224537	-5.09227	0.0293138	0	Loss	Gain	12	72509659 to 72734195	gene is within region	LOC530803	-
Chr12_CNVR_63	117573	-2.5947	0.165546	0	Loss	Gain	12	73584603 to 73702175	region is within gene	LOC100299180	-
Chr12_CNVR_65	31825	-2.438	0.184539	0	Loss	Gain	12	73885163 to 73916987	region overlaps with right side of gene	LOC530437	-
Chr12_CNVR_66	37129	-1.91856	0.264518	0	Loss	Gain	12	73920523 to 73957651	region is within gene	LOC530437	-
Chr12_CNVR_79	270505	-3.03706	0.12183	0	Loss	Gain	12	74770931 to 75041435	gene is within region	LOC527057	-
Chr12_CNVR_86	15029	-0.971349	0.510029	0	Loss	Gain	12	75448075 to 75463103	region overlaps with right side of gene	-	-
Chr12_CNVR_95	10609	-0.819359	0.566694	7.98752e-189	Loss	Gain	12	79438451 to 79449059	region is within gene	STK24	serine/threonine-protein kinase 24 [Source:RefSeq peptide;Acc:NP_001093420]
Chr12_CNVR_98	8841	-0.990042	0.503463	8.84222e-217	Loss	Gain	12	88868079 to 88876919	region overlaps with right side of gene	COL4A1	Collagen alpha-1(IV) chain [Source:UniProtKB/Swiss-Prot;Acc:Q7SIB2]
Chr12_CNVR_99	29173	-0.884735	0.541587	0	Loss	Gain	12	88877803 to 88906975	region is within gene	COL4A1	Collagen alpha-1(IV) chain [Source:UniProtKB/Swiss-Prot;Acc:Q7SIB2]
Chr12_CNVR_100	17681	-0.868647	0.54766	0	Loss	Gain	12	88983883 to 89001563	region is within gene	COL4A1	Collagen alpha-1(IV) chain [Source:UniProtKB/Swiss-Prot;Acc:Q7SIB2]
Chr12_CNVR_104	63649	-0.976516	0.508206	0	Loss	Gain	12	89092615 to 89156263	region overlaps with right side of gene	COL4A2	collagen, type IV, alpha 2 [Source:HGNC Symbol;Acc:2203]
Chr12_CNVR_105	8841	-0.902641	0.534907	5.8849e-186	Loss	Gain	12	89157147 to 89165987	region overlaps with left side of gene	COL4A2	collagen, type IV, alpha 2 [Source:HGNC Symbol;Acc:2203]
Chr12_CNVR_106	12377	-0.87885	0.543801	5.03834e-248	Loss	Gain	12	89181015 to 89193391	region overlaps with right side of gene	RAB20	RAB20, member RAS oncogene family [Source:HGNC Symbol;Acc:18260]
Chr12_CNVR_107	15913	-0.905666	0.533786	0	Loss	Gain	12	89199579 to 89215491	region overlaps with left side of gene	RAB20	RAB20, member RAS oncogene family [Source:HGNC Symbol;Acc:18260]
Chr12_CNVR_109	15913	-0.951294	0.517168	0	Loss	Gain	12	89237591 to 89253503	region overlaps with left side of gene	CARKD	carbohydrate kinase domain containing [Source:HGNC Symbol;Acc:25576]
Chr12_CNVR_109	15913	-0.951294	0.517168	0	Loss	Gain	12	89237591 to 89253503	region overlaps with right side of gene	CARS2	cysteinyl-tRNA synthetase, mitochondrial precursor [Source:RefSeq peptide;Acc:NP_001039409]
Chr12_CNVR_110	9725	-0.894095	0.538085	4.2919e-201	Loss	Gain	12	89254387 to 89264111	region is within gene	CARS2	cysteinyl-tRNA synthetase, mitochondrial precursor [Source:RefSeq peptide;Acc:NP_001039409]
Chr12_CNVR_111	10609	-0.837701	0.559535	3.68014e-196	Loss	Gain	12	89264995 to 89275603	region overlaps with left side of gene	CARS2	cysteinyl-tRNA synthetase, mitochondrial precursor [Source:RefSeq peptide;Acc:NP_001039409]
Chr12_CNVR_115	30941	-0.922635	0.527545	0	Loss	Gain	12	89443563 to 89474503	region overlaps with right side of gene	ARHGEF7	Rho guanine nucleotide exchange factor (GEF) 7 [Source:HGNC Symbol;Acc:15607]
Chr12_CNVR_116	9725	-0.859322	0.551211	5.25664e-188	Loss	Gain	12	89491299 to 89501023	region is within gene	ARHGEF7	Rho guanine nucleotide exchange factor (GEF) 7 [Source:HGNC Symbol;Acc:15607]
Chr12_CNVR_117	16797	-0.965943	0.511944	0	Loss	Gain	12	89501907 to 89518703	region is within gene	ARHGEF7	Rho guanine nucleotide exchange factor (GEF) 7 [Source:HGNC Symbol;Acc:15607]
Chr12_CNVR_118	21217	-0.909001	0.532554	0	Loss	Gain	12	89532847 to 89554063	region overlaps with left side of gene	ARHGEF7	Rho guanine nucleotide exchange factor (GEF) 7 [Source:HGNC Symbol;Acc:15607]
Chr12_CNVR_119	19449	-0.993534	0.502246	0	Loss	Gain	12	89556715 to 89576163	gene is within region	C12H13orf16	Uncharacterized protein C13orf16 homolog [Source:UniProtKB/Swiss-Prot;Acc:Q3SZT4]
Chr12_CNVR_128	22985	-0.951412	0.517126	0	Loss	Gain	12	89855507 to 89878491	gene is within region	-	-
Chr12_CNVR_139	9725	-0.839428	0.558865	1.26676e-180	Loss	Gain	12	90200267 to 90209991	region overlaps with right side of gene	TUBGCP3	tubulin, gamma complex associated protein 3 [Source:HGNC Symbol;Acc:18598]
Chr12_CNVR_140	15913	-0.952629	0.51669	0	Loss	Gain	12	90210875 to 90226787	region is within gene	TUBGCP3	tubulin, gamma complex associated protein 3 [Source:HGNC Symbol;Acc:18598]
Chr12_CNVR_141	52157	-0.899008	0.536255	0	Loss	Gain	12	90229439 to 90281595	region overlaps with left side of gene	TUBGCP3	tubulin, gamma complex associated protein 3 [Source:HGNC Symbol;Acc:18598]
Chr12_CNVR_144	89285	-1.05707	0.480607	0	Loss	Gain	12	90348779 to 90438063	gene is within region	ATP11A	ATPase, class VI, type 11A [Source:HGNC Symbol;Acc:13552]
Chr12_CNVR_145	33593	-1.20223	0.434602	0	Loss	Gain	12	90439831 to 90473423	region is within gene	-	MCF.2 cell line derived transforming sequence-like [Source:HGNC Symbol;Acc:14576]
Chr12_CNVR_146	15029	-1.17112	0.444077	0	Loss	Gain	12	90475191 to 90490219	region is within gene	-	MCF.2 cell line derived transforming sequence-like [Source:HGNC Symbol;Acc:14576]
Chr12_CNVR_147	30057	-1.02307	0.492069	0	Loss	Gain	12	90491103 to 90521159	region overlaps with left side of gene	-	MCF.2 cell line derived transforming sequence-like [Source:HGNC Symbol;Acc:14576]
Chr12_CNVR_147	30057	-1.02307	0.492069	0	Loss	Gain	12	90491103 to 90521159	gene is within region	F7	Coagulation factor VIIFactor VII light chainFactor VII heavy chain [Source:UniProtKB/Swiss-Prot;Acc:P22457]
Chr12_CNVR_147	30057	-1.02307	0.492069	0	Loss	Gain	12	90491103 to 90521159	region overlaps with right side of gene	F10	Coagulation factor XFactor X light chainFactor X heavy chainActivated factor Xa heavy chain [Source:UniProtKB/Swiss-Prot;Acc:P00743]
Chr12_CNVR_148	12377	-0.978062	0.507661	1.21581e-296	Loss	Gain	12	90530883 to 90543259	gene is within region	PROZ	Vitamin K-dependent protein Z [Source:UniProtKB/Swiss-Prot;Acc:P00744]
Chr12_CNVR_149	15029	-0.913945	0.530732	0	Loss	Gain	12	90544143 to 90559171	region overlaps with right side of gene	PCID2	PCI domain-containing protein 2 [Source:RefSeq peptide;Acc:NP_001033674]
Chr12_CNVR_150	22985	-0.973738	0.509185	0	Loss	Gain	12	90573315 to 90596299	region overlaps with left side of gene	CUL4A	cullin 4A [Source:HGNC Symbol;Acc:2554]
Chr12_CNVR_151	8841	-1.0107	0.496304	3.32172e-224	Loss	Gain	12	90610443 to 90619283	region is within gene	LAMP1	Lysosome-associated membrane glycoprotein 1 [Source:UniProtKB/Swiss-Prot;Acc:Q05204]
Chr12_CNVR_152	15029	-0.982169	0.506218	0	Loss	Gain	12	90626355 to 90641383	region overlaps with left side of gene	GRTP1	growth hormone-regulated TBC protein 1 [Source:RefSeq peptide;Acc:NP_001096806]
Chr12_CNVR_153	22101	-1.0107	0.496307	0	Loss	Gain	12	90642267 to 90664367	gene is within region	MIR2302	bta-mir-2302 [Source:miRBase;Acc:MI0011314]
Chr12_CNVR_153	22101	-1.0107	0.496307	0	Loss	Gain	12	90642267 to 90664367	region overlaps with right side of gene	ADPRHL1	[Protein ADP-ribosylarginine] hydrolase-like protein 1 [Source:UniProtKB/Swiss-Prot;Acc:Q3ZBM1]
Chr12_CNVR_154	23869	-0.900768	0.535602	0	Loss	Gain	12	90665251 to 90689119	region overlaps with left side of gene	ADPRHL1	[Protein ADP-ribosylarginine] hydrolase-like protein 1 [Source:UniProtKB/Swiss-Prot;Acc:Q3ZBM1]
Chr12_CNVR_154	23869	-0.900768	0.535602	0	Loss	Gain	12	90665251 to 90689119	region overlaps with right side of gene	LOC618507	DCN1, defective in cullin neddylation 1, domain containing 2 (S. cerevisiae) [Source:HGNC Symbol;Acc:20328]
Chr12_CNVR_155	10609	-0.932064	0.524108	4.86442e-235	Loss	Gain	12	90699727 to 90710335	region is within gene	TMCO3	transmembrane and coiled-coil domain-containing protein 3 [Source:RefSeq peptide;Acc:NP_001091472]
Chr12_CNVR_156	33593	-0.968292	0.511111	0	Loss	Gain	12	90728899 to 90762491	gene is within region	TFDP1	Transcription factor Dp-1 [Source:UniProtKB/Swiss-Prot;Acc:Q17QZ4]
Chr12_CNVR_156	33593	-0.968292	0.511111	0	Loss	Gain	12	90728899 to 90762491	region overlaps with right side of gene	ATP4B	Uncharacterized protein [Source:UniProtKB/TrEMBL;Acc:E1BLX8]
Chr12_CNVR_157	41549	-1.00932	0.496779	0	Loss	Gain	12	90778403 to 90819951	region overlaps with left side of gene	GRK1	Rhodopsin kinase [Source:UniProtKB/Swiss-Prot;Acc:P28327]
Chr12_CNVR_157	41549	-1.00932	0.496779	0	Loss	Gain	12	90778403 to 90819951	gene is within region	-	family with sequence similarity 70, member B [Source:HGNC Symbol;Acc:28297]
Chr12_CNVR_158	50389	-1.02667	0.490843	0	Loss	Gain	12	90820835 to 90871223	gene is within region	GAS6	growth arrest-specific 6 [Source:HGNC Symbol;Acc:4168]
Chr12_CNVR_160	55693	-1.01782	0.49386	0	Loss	Gain	12	90893323 to 90949015	gene is within region	MGC134473	hypothetical protein LOC767974 [Source:RefSeq peptide;Acc:NP_001070507]
Chr12_CNVR_160	55693	-1.01782	0.49386	0	Loss	Gain	12	90893323 to 90949015	region overlaps with right side of gene	RASA3	ras GTPase-activating protein 3 [Source:RefSeq peptide;Acc:NP_777101]
Chr12_CNVR_161	13261	-0.964449	0.512474	0	Loss	Gain	12	90949899 to 90963159	region is within gene	RASA3	ras GTPase-activating protein 3 [Source:RefSeq peptide;Acc:NP_777101]
Chr12_CNVR_162	26521	-0.94847	0.518182	0	Loss	Gain	12	90964043 to 90990563	region is within gene	RASA3	ras GTPase-activating protein 3 [Source:RefSeq peptide;Acc:NP_777101]
Chr12_CNVR_163	9725	-0.855505	0.552672	1.39055e-186	Loss	Gain	12	90991447 to 91001171	region overlaps with left side of gene	RASA3	ras GTPase-activating protein 3 [Source:RefSeq peptide;Acc:NP_777101]
Chr15_CNVR_21	9812	-0.829737	0.562632	8.64124e-177	Loss	Gain	15	24284255 to 24294066	region overlaps with left side of gene	-	ankyrin repeat and kinase domain containing 1 [Source:HGNC Symbol;Acc:21027]
Chr15_CNVR_22	9812	-0.864392	0.549278	1.62455e-189	Loss	Gain	15	28601535 to 28611346	region is within gene	DSCAML1	Down syndrome cell adhesion molecule like 1 [Source:HGNC Symbol;Acc:14656]
Chr15_CNVR_23	10704	-0.852836	0.553695	6.73848e-202	Loss	Gain	15	28612239 to 28622942	region is within gene	DSCAML1	Down syndrome cell adhesion molecule like 1 [Source:HGNC Symbol;Acc:14656]
Chr15_CNVR_24	21408	-0.871927	0.546416	0	Loss	Gain	15	30739659 to 30761066	gene is within region	PVRL1	poliovirus receptor-related 1 (herpesvirus entry mediator C) [Source:HGNC Symbol;Acc:9706]
Chr15_CNVR_6	11596	1.23181	2.34862	0	Gain	Loss	15	46891103 to 46902698	region overlaps with right side of gene	LOC506989	hypothetical protein LOC506989 [Source:RefSeq peptide;Acc:NP_001068761]
Chr15_CNVR_8	36572	4.05209	16.5882	0	Gain	Loss	15	47817891 to 47854462	gene is within region	OR52E6	-
Chr15_CNVR_8	36572	4.05209	16.5882	0	Gain	Loss	15	47817891 to 47854462	gene is within region	LOC787652	-
Chr15_CNVR_9	8920	0.998664	1.99815	2.32862e-238	Gain	Loss	15	48069435 to 48078354	gene is within region	LOC515027	Uncharacterized protein [Source:UniProtKB/TrEMBL;Acc:F1MVE3]
Chr15_CNVR_10	38356	1.40026	2.63949	0	Gain	Loss	15	49090775 to 49129130	gene is within region	LOC788633	-
Chr15_CNVR_10	38356	1.40026	2.63949	0	Gain	Loss	15	49090775 to 49129130	gene is within region	-	-
Chr15_CNVR_30	8920	-0.975727	0.508484	6.56912e-211	Loss	Gain	15	49311991 to 49320910	gene is within region	-	-
Chr15_CNVR_31	34788	-2.57336	0.168012	0	Loss	Gain	15	50719567 to 50754354	gene is within region	LOC788789	olfactory receptor, family 51, subfamily G, member 1 [Source:HGNC Symbol;Acc:14738]
Chr15_CNVR_31	34788	-2.57336	0.168012	0	Loss	Gain	15	50719567 to 50754354	gene is within region	LOC506897	-
Chr15_CNVR_31	34788	-2.57336	0.168012	0	Loss	Gain	15	50719567 to 50754354	gene is within region	LOC788917	olfactory receptor, family 51, subfamily A, member 7 [Source:HGNC Symbol;Acc:15188]
Chr15_CNVR_32	18732	-1.95018	0.258784	0	Loss	Gain	15	50789143 to 50807874	gene is within region	LOC788546	-
Chr15_CNVR_11	19624	0.964242	1.95104	0	Gain	Loss	15	50811443 to 50831066	gene is within region	LOC790399	-
Chr15_CNVR_12	19624	3.51781	11.4542	0	Gain	Loss	15	51085287 to 51104910	gene is within region	-	-
Chr15_CNVR_33	12488	-1.38137	0.383855	0	Loss	Gain	15	52215451 to 52227938	gene is within region	ART1	Mono(ADP-ribosyl)transferase [Source:UniProtKB/TrEMBL;Acc:Q95KW1]
Chr15_CNVR_34	27652	-1.11616	0.461319	0	Loss	Gain	15	52228831 to 52256482	region overlaps with right side of gene	ART5	ecto-ADP-ribosyltransferase 5 precursor [Source:RefSeq peptide;Acc:NP_001069983]
Chr15_CNVR_35	19624	-2.77519	0.146078	0	Loss	Gain	15	52263619 to 52283242	gene is within region	ART5	ADP-ribosyltransferase 5 [Source:RefSeq peptide;Acc:NP_001098434]
Chr15_CNVR_37	8920	-0.853987	0.553254	5.5941e-169	Loss	Gain	15	52954027 to 52962946	region is within gene	PDE2A	cGMP-dependent 3 ,5 -cyclic phosphodiesterase [Source:RefSeq peptide;Acc:NP_001137318]
Chr15_CNVR_37	8920	-0.853987	0.553254	5.5941e-169	Loss	Gain	15	52954027 to 52962946	gene is within region	MIR139	bta-mir-139 [Source:miRBase;Acc:MI0005009]
Chr15_CNVR_38	16056	-0.81176	0.569686	2.61121e-277	Loss	Gain	15	53017359 to 53033414	region overlaps with right side of gene	ARAP1	ArfGAP with RhoGAP domain, ankyrin repeat and PH domain 1 [Source:HGNC Symbol;Acc:16925]
Chr15_CNVR_40	10704	-0.897988	0.536635	3.03424e-220	Loss	Gain	15	53610539 to 53621242	region is within gene	LOC540026	-
Chr15_CNVR_41	9812	-0.807644	0.571314	8.35591e-169	Loss	Gain	15	55408811 to 55418622	region is within gene	GDPD5	glycerophosphodiester phosphodiesterase domain-containing protein 5 [Source:RefSeq peptide;Acc:NP_001094611]
Chr15_CNVR_42	9812	-0.871265	0.546667	4.5656e-192	Loss	Gain	15	56385551 to 56395362	region is within gene	WNT11	protein Wnt-11 [Source:RefSeq peptide;Acc:NP_001075925]
Chr15_CNVR_43	17840	-0.846783	0.556023	0	Loss	Gain	15	56851175 to 56869014	region overlaps with right side of gene	-	Guanylate cyclase [Source:UniProtKB/TrEMBL;Acc:F1MMP9]
Chr15_CNVR_45	8920	-0.933697	0.523515	3.36521e-196	Loss	Gain	15	57289147 to 57298066	region is within gene	CAPN5	calpain 5 [Source:HGNC Symbol;Acc:1482]
Chr15_CNVR_46	16056	-0.821916	0.56569	2.62719e-283	Loss	Gain	15	57300743 to 57316798	region overlaps with left side of gene	CAPN5	calpain 5 [Source:HGNC Symbol;Acc:1482]
Chr15_CNVR_13	24084	1.20752	2.3094	0	Gain	Loss	15	64541999 to 64566082	region is within gene	CSTF3	cleavage stimulation factor subunit 3 [Source:RefSeq peptide;Acc:NP_001093170]
Chr15_CNVR_47	10704	-0.840328	0.558517	6.88941e-197	Loss	Gain	15	75503787 to 75514490	region overlaps with right side of gene	CD82	CD82 molecule [Source:RefSeq peptide;Acc:NP_001091459]
Chr15_CNVR_47	10704	-0.840328	0.558517	6.88941e-197	Loss	Gain	15	75503787 to 75514490	gene is within region	-	Small nucleolar RNA SNORA61 [Source:RFAM;Acc:RF00420]
Chr15_CNVR_48	9812	-0.864089	0.549393	2.10384e-189	Loss	Gain	15	75774063 to 75783874	region is within gene	TSPAN18	tetraspanin-18 [Source:RefSeq peptide;Acc:NP_001074389]
Chr15_CNVR_50	20516	-0.862559	0.549976	0	Loss	Gain	15	76765967 to 76786482	region is within gene	-	cryptochrome 2 (photolyase-like) [Source:HGNC Symbol;Acc:2385]
Chr15_CNVR_51	10704	-0.921063	0.52812	9.11572e-230	Loss	Gain	15	76797187 to 76807890	region is within gene	MAPK8IP1	C-Jun-amino-terminal kinase-interacting protein 1 [Source:RefSeq peptide;Acc:NP_001095978]
Chr15_CNVR_52	11596	-0.819783	0.566527	2.73717e-204	Loss	Gain	15	77168259 to 77179854	region is within gene	CREB3L1	Uncharacterized protein [Source:UniProtKB/TrEMBL;Acc:E1BNX4]
Chr15_CNVR_53	10704	-0.951865	0.516964	1.29074e-242	Loss	Gain	15	77185207 to 77195910	region overlaps with left side of gene	CREB3L1	Uncharacterized protein [Source:UniProtKB/TrEMBL;Acc:E1BNX4]
Chr15_CNVR_55	15164	-0.897143	0.536949	0	Loss	Gain	15	77228915 to 77244078	region overlaps with right side of gene	-	diacylglycerol kinase, zeta [Source:HGNC Symbol;Acc:2857]
Chr15_CNVR_56	12488	-0.917684	0.529358	4.51125e-266	Loss	Gain	15	78375135 to 78387622	region overlaps with left side of gene	MADD	MAP-kinase activating death domain [Source:HGNC Symbol;Acc:6766]
Chr15_CNVR_56	12488	-0.917684	0.529358	4.51125e-266	Loss	Gain	15	78375135 to 78387622	region overlaps with right side of gene	MYBPC3	myosin-binding protein C, cardiac-type [Source:RefSeq peptide;Acc:NP_001070004]
Chr15_CNVR_57	14272	-0.944944	0.51945	0	Loss	Gain	15	78393867 to 78408138	region overlaps with left side of gene	MYBPC3	myosin-binding protein C, cardiac-type [Source:RefSeq peptide;Acc:NP_001070004]
Chr15_CNVR_57	14272	-0.944944	0.51945	0	Loss	Gain	15	78393867 to 78408138	region overlaps with right side of gene	SPI1	Uncharacterized protein [Source:UniProtKB/TrEMBL;Acc:E1BJR2]
Chr15_CNVR_58	15164	-0.894878	0.537793	0	Loss	Gain	15	78429547 to 78444710	region overlaps with right side of gene	SLC39A13	Zinc transporter ZIP13 [Source:UniProtKB/Swiss-Prot;Acc:A5D7H1]
Chr15_CNVR_16	16948	1.27072	2.41281	0	Gain	Loss	15	79816607 to 79833554	gene is within region	OR10AG1	-
Chr15_CNVR_18	33896	1.41292	2.66275	0	Gain	Loss	15	80808511 to 80842406	region overlaps with left side of gene	LOC785914	-
Chr15_CNVR_18	33896	1.41292	2.66275	0	Gain	Loss	15	80808511 to 80842406	gene is within region	LOC100299636	olfactory receptor, family 5, subfamily J, member 2 [Source:HGNC Symbol;Acc:19612]
Chr15_CNVR_18	33896	1.41292	2.66275	0	Gain	Loss	15	80808511 to 80842406	region overlaps with right side of gene	OR8K5	-
Chr15_CNVR_19	8920	1.06559	2.09302	1.56413e-265	Gain	Loss	15	81300003 to 81308922	region overlaps with left side of gene	LOC614143	Uncharacterized protein [Source:UniProtKB/TrEMBL;Acc:E1BFP7]
Chr15_CNVR_63	9812	-0.811577	0.569759	3.22225e-170	Loss	Gain	15	81729947 to 81739758	gene is within region	APLNR	apelin receptor [Source:RefSeq peptide;Acc:NP_001095994]
Chr15_CNVR_64	20516	-0.923032	0.527399	0	Loss	Gain	15	81781683 to 81802198	region overlaps with right side of gene	TNKS1BP1	tankyrase 1 binding protein 1, 182kDa [Source:HGNC Symbol;Acc:19081]
Chr15_CNVR_65	16056	-0.984436	0.505423	0	Loss	Gain	15	81804875 to 81820930	region overlaps with left side of gene	TNKS1BP1	tankyrase 1 binding protein 1, 182kDa [Source:HGNC Symbol;Acc:19081]
Chr15_CNVR_65	16056	-0.984436	0.505423	0	Loss	Gain	15	81804875 to 81820930	region overlaps with right side of gene	SSRP1	FACT complex subunit SSRP1 [Source:RefSeq peptide;Acc:NP_001094511]
Chr15_CNVR_66	16948	-1.02972	0.489807	0	Loss	Gain	15	81822715 to 81839662	region overlaps with left side of gene	SSRP1	FACT complex subunit SSRP1 [Source:RefSeq peptide;Acc:NP_001094511]
Chr15_CNVR_66	16948	-1.02972	0.489807	0	Loss	Gain	15	81822715 to 81839662	region overlaps with right side of gene	P2RX3	purinergic receptor P2X, ligand-gated ion channel, 3 [Source:HGNC Symbol;Acc:8534]
Chr15_CNVR_67	18732	-1.13533	0.45523	0	Loss	Gain	15	81849475 to 81868206	region overlaps with left side of gene	P2RX3	purinergic receptor P2X, ligand-gated ion channel, 3 [Source:HGNC Symbol;Acc:8534]
Chr15_CNVR_68	60656	-2.46569	0.181031	0	Loss	Gain	15	81869099 to 81929754	gene is within region	PRG3	proteoglycan 3 [Source:RefSeq peptide;Acc:NP_001091941]
Chr15_CNVR_68	60656	-2.46569	0.181031	0	Loss	Gain	15	81869099 to 81929754	region overlaps with right side of gene	PRG3	proteoglycan 3 [Source:RefSeq peptide;Acc:NP_001091942]
Chr15_CNVR_69	10704	-1.07041	0.476184	3.13279e-293	Loss	Gain	15	81934215 to 81944918	region is within gene	PRG3	proteoglycan 3 [Source:RefSeq peptide;Acc:NP_001091942]
Chr15_CNVR_70	26760	-0.871585	0.546546	0	Loss	Gain	15	81966327 to 81993086	region overlaps with right side of gene	SLC43A3	solute carrier family 43 member 3 [Source:RefSeq peptide;Acc:NP_001033215]
Chr15_CNVR_71	12488	-0.945246	0.519341	1.85431e-279	Loss	Gain	15	81993979 to 82006466	region overlaps with left side of gene	SLC43A3	solute carrier family 43 member 3 [Source:RefSeq peptide;Acc:NP_001033215]
Chr15_CNVR_72	16056	-1.00167	0.499422	0	Loss	Gain	15	82030551 to 82046606	gene is within region	RTN4RL2	reticulon 4 receptor-like 2 [Source:HGNC Symbol;Acc:23053]
Chr15_CNVR_74	10704	-0.898105	0.536591	2.71568e-220	Loss	Gain	15	82105479 to 82116182	gene is within region	TIMM10	Mitochondrial import inner membrane translocase subunit Tim10 [Source:UniProtKB/Swiss-Prot;Acc:Q2NKR1]
Chr15_CNVR_74	10704	-0.898105	0.536591	2.71568e-220	Loss	Gain	15	82105479 to 82116182	region overlaps with right side of gene	SMTNL1	smoothelin-like 1 [Source:HGNC Symbol;Acc:32394]
Chr15_CNVR_75	8920	-0.818353	0.567089	3.75545e-157	Loss	Gain	15	82159891 to 82168810	region is within gene	SERPING1	factor XIIa inhibitor precursor [Source:RefSeq peptide;Acc:NP_777246]
Chr15_CNVR_77	9812	-0.864075	0.549399	2.12877e-189	Loss	Gain	15	84955419 to 84965230	region overlaps with left side of gene	GLB1L3	galactosidase, beta 1-like 3 [Source:HGNC Symbol;Acc:25147]
Chr15_CNVR_78	10704	-0.921224	0.528061	7.8138e-230	Loss	Gain	15	84996451 to 85007154	region is within gene	GLB1L2	galactosidase, beta 1-like 2 [Source:HGNC Symbol;Acc:25129]
Chr16_CNVR_14	17641	-0.961339	0.51358	0	Loss	Gain	16	1729162 to 1746802	region overlaps with right side of gene	ETNK2	ethanolamine kinase 2 [Source:HGNC Symbol;Acc:25575]
Chr16_CNVR_15	11467	-0.842156	0.557809	1.7799e-213	Loss	Gain	16	2589994 to 2601460	region is within gene	-	-
Chr16_CNVR_16	8821	-0.906178	0.533597	3.08248e-186	Loss	Gain	16	2603224 to 2612044	region is within gene	-	-
Chr16_CNVR_17	14113	-0.907338	0.533168	2.42215e-297	Loss	Gain	16	2616454 to 2630566	region overlaps with left side of gene	-	-
Chr16_CNVR_20	10585	-0.923844	0.527103	2.48685e-230	Loss	Gain	16	4144078 to 4154662	region overlaps with right side of gene	RASSF5	Ras association (RalGDS/AF-6) domain family member 5 [Source:RefSeq peptide;Acc:NP_001107232]
Chr16_CNVR_21	9703	-0.823538	0.565054	3.3222e-174	Loss	Gain	16	4179358 to 4189060	region is within gene	RASSF5	Ras association (RalGDS/AF-6) domain family member 5 [Source:RefSeq peptide;Acc:NP_001107232]
Chr16_CNVR_22	9703	-1.74226	0.2989	0	Loss	Gain	16	5628484 to 5638186	region is within gene	LOC781004	Uncharacterized protein [Source:UniProtKB/TrEMBL;Acc:F1MC45]
Chr16_CNVR_23	9703	-0.991708	0.502882	2.69052e-237	Loss	Gain	16	5702572 to 5712274	region is within gene	LOC781004	Uncharacterized protein [Source:UniProtKB/TrEMBL;Acc:F1MC45]
Chr16_CNVR_24	9703	-0.939847	0.521288	2.19526e-217	Loss	Gain	16	5740498 to 5750200	region is within gene	LOC781004	Uncharacterized protein [Source:UniProtKB/TrEMBL;Acc:F1MC45]
Chr16_CNVR_2	37045	1.20492	2.30524	0	Gain	Loss	16	6057136 to 6094180	region is within gene	LOC788826	complement factor H precursor [Source:RefSeq peptide;Acc:NP_001029108]
Chr16_CNVR_3	22051	1.26528	2.40375	0	Gain	Loss	16	6097708 to 6119758	region is within gene	LOC788826	complement factor H precursor [Source:RefSeq peptide;Acc:NP_001029108]
Chr16_CNVR_6	14113	1.17956	2.26508	0	Gain	Loss	16	29366632 to 29380744	region is within gene	-	enabled homolog (Drosophila) [Source:HGNC Symbol;Acc:18271]
Chr16_CNVR_7	8821	0.944191	1.92411	1.13371e-219	Gain	Loss	16	29383390 to 29392210	region is within gene	-	enabled homolog (Drosophila) [Source:HGNC Symbol;Acc:18271]
Chr16_CNVR_8	13231	1.03842	2.05398	0	Gain	Loss	16	29397502 to 29410732	region is within gene	-	enabled homolog (Drosophila) [Source:HGNC Symbol;Acc:18271]
Chr16_CNVR_25	9703	-0.836241	0.560101	8.39342e-179	Loss	Gain	16	30402100 to 30411802	region is within gene	-	inositol-trisphosphate 3-kinase B [Source:HGNC Symbol;Acc:6179]
Chr16_CNVR_31	14113	-0.861938	0.550213	8.77564e-273	Loss	Gain	16	43792624 to 43806736	region is within gene	CASZ1	zinc finger protein castor homolog 1 [Source:RefSeq peptide;Acc:NP_001071478]
Chr16_CNVR_32	8821	-0.975852	0.50844	2.38214e-210	Loss	Gain	16	43809382 to 43818202	region is within gene	CASZ1	zinc finger protein castor homolog 1 [Source:RefSeq peptide;Acc:NP_001071478]
Chr16_CNVR_33	8821	-0.853658	0.55338	1.63691e-168	Loss	Gain	16	44991262 to 45000082	region overlaps with right side of gene	SPSB1	SPRY domain-containing SOCS box protein 1 [Source:RefSeq peptide;Acc:NP_001029381]
Chr16_CNVR_34	10585	-0.870602	0.546919	1.32501e-208	Loss	Gain	16	47720170 to 47730754	region is within gene	PLEKHG5	pleckstrin homology domain containing, family G (with RhoGef domain) member 5 [Source:HGNC Symbol;Acc:29105]
Chr16_CNVR_35	12349	-0.962767	0.513072	3.10093e-287	Loss	Gain	16	47733400 to 47745748	region is within gene	PLEKHG5	pleckstrin homology domain containing, family G (with RhoGef domain) member 5 [Source:HGNC Symbol;Acc:29105]
Chr16_CNVR_36	10585	-0.954957	0.515857	3.03342e-243	Loss	Gain	16	47753686 to 47764270	region overlaps with left side of gene	TNFRSF25	tumor necrosis factor receptor superfamily member 25 [Source:RefSeq peptide;Acc:NP_001137549]
Chr16_CNVR_36	10585	-0.954957	0.515857	3.03342e-243	Loss	Gain	16	47753686 to 47764270	region overlaps with right side of gene	-	espin [Source:HGNC Symbol;Acc:13281]
Chr16_CNVR_37	10585	-0.85805	0.551698	1.47057e-203	Loss	Gain	16	47765152 to 47775736	region is within gene	-	espin [Source:HGNC Symbol;Acc:13281]
Chr16_CNVR_38	14113	-0.923446	0.527248	3.57576e-306	Loss	Gain	16	47920384 to 47934496	region is within gene	ACOT7	cytosolic acyl coenzyme A thioester hydrolase [Source:RefSeq peptide;Acc:NP_001069150]
Chr16_CNVR_39	12349	-0.883666	0.541988	3.49542e-249	Loss	Gain	16	47938906 to 47951254	gene is within region	-	G protein-coupled receptor 153 [Source:HGNC Symbol;Acc:23618]
Chr16_CNVR_40	8821	-0.827972	0.563321	5.20671e-160	Loss	Gain	16	48082672 to 48091492	region is within gene	KCNAB2	Voltage-gated potassium channel subunit beta-2 [Source:UniProtKB/Swiss-Prot;Acc:Q27955]
Chr16_CNVR_41	9703	-0.847943	0.555576	4.57835e-183	Loss	Gain	16	48120598 to 48130300	region is within gene	KCNAB2	Voltage-gated potassium channel subunit beta-2 [Source:UniProtKB/Swiss-Prot;Acc:Q27955]
Chr16_CNVR_42	11467	-0.851361	0.554262	1.89683e-217	Loss	Gain	16	48131182 to 48142648	region overlaps with left side of gene	KCNAB2	Voltage-gated potassium channel subunit beta-2 [Source:UniProtKB/Swiss-Prot;Acc:Q27955]
Chr16_CNVR_47	35281	-0.984661	0.505345	0	Loss	Gain	16	49449772 to 49485052	region is within gene	NAV1	neuron navigator 1 [Source:HGNC Symbol;Acc:15989]
Chr16_CNVR_48	25579	-0.936138	0.52263	0	Loss	Gain	16	49485934 to 49511512	region is within gene	NAV1	neuron navigator 1 [Source:HGNC Symbol;Acc:15989]
Chr16_CNVR_49	22933	-0.931521	0.524305	0	Loss	Gain	16	49514158 to 49537090	region is within gene	NAV1	neuron navigator 1 [Source:HGNC Symbol;Acc:15989]
Chr16_CNVR_50	15877	-0.969278	0.510762	0	Loss	Gain	16	49539736 to 49555612	region is within gene	NAV1	neuron navigator 1 [Source:HGNC Symbol;Acc:15989]
Chr16_CNVR_51	14113	-0.877935	0.544146	2.22814e-281	Loss	Gain	16	49564432 to 49578544	region overlaps with left side of gene	NAV1	neuron navigator 1 [Source:HGNC Symbol;Acc:15989]
Chr16_CNVR_52	11467	-0.959013	0.514409	3.58708e-265	Loss	Gain	16	49582072 to 49593538	region is within gene	IPO9	importin-9 [Source:RefSeq peptide;Acc:NP_001098846]
Chr16_CNVR_53	17641	-0.996707	0.501143	0	Loss	Gain	16	49626172 to 49643812	region is within gene	LMOD1	leiomodin-1 [Source:RefSeq peptide;Acc:NP_001077184]
Chr16_CNVR_54	8821	-0.941939	0.520533	1.54636e-198	Loss	Gain	16	49661452 to 49670272	region overlaps with left side of gene	TIMM17A	translocase of inner mitochondrial membrane 17 homolog A (yeast) [Source:HGNC Symbol;Acc:17315]
Chr16_CNVR_55	22051	-0.909773	0.532269	0	Loss	Gain	16	50629006 to 50651056	region overlaps with left side of gene	TP73	tumor protein p73 [Source:HGNC Symbol;Acc:12003]
Chr16_CNVR_55	22051	-0.909773	0.532269	0	Loss	Gain	16	50629006 to 50651056	gene is within region	-	-
Chr16_CNVR_57	8821	-0.986881	0.504568	3.21789e-214	Loss	Gain	16	50676634 to 50685454	region is within gene	LOC789691	WD repeat containing, antisense to TP73 [Source:HGNC Symbol;Acc:12759]
Chr16_CNVR_58	16759	-0.920061	0.528487	0	Loss	Gain	16	50690746 to 50707504	region overlaps with left side of gene	TPRG1L	tumor protein p63-regulated gene 1-like protein [Source:RefSeq peptide;Acc:NP_001069886]
Chr16_CNVR_58	16759	-0.920061	0.528487	0	Loss	Gain	16	50690746 to 50707504	region overlaps with right side of gene	-	multiple EGF-like-domains 6 [Source:HGNC Symbol;Acc:3232]
Chr16_CNVR_59	12349	-0.914676	0.530463	5.86051e-264	Loss	Gain	16	50718970 to 50731318	region is within gene	-	multiple EGF-like-domains 6 [Source:HGNC Symbol;Acc:3232]
Chr16_CNVR_60	14113	-1.06042	0.479493	0	Loss	Gain	16	50732200 to 50746312	region is within gene	-	multiple EGF-like-domains 6 [Source:HGNC Symbol;Acc:3232]
Chr16_CNVR_61	37927	-0.954644	0.515969	0	Loss	Gain	16	50753368 to 50791294	region is within gene	-	multiple EGF-like-domains 6 [Source:HGNC Symbol;Acc:3232]
Chr16_CNVR_60	14113	-1.06042	0.479493	0	Loss	Gain	16	50732200 to 50746312	gene is within region	MIR551A	bta-mir-551a [Source:miRBase;Acc:MI0009863]
Chr16_CNVR_62	12349	-0.861634	0.550329	8.23989e-239	Loss	Gain	16	50808934 to 50821282	region overlaps with right side of gene	ARHGEF16	rho guanine nucleotide exchange factor 16 [Source:RefSeq peptide;Acc:NP_001095468]
Chr16_CNVR_63	18523	-0.970272	0.51041	0	Loss	Gain	16	50822164 to 50840686	region overlaps with left side of gene	ARHGEF16	rho guanine nucleotide exchange factor 16 [Source:RefSeq peptide;Acc:NP_001095468]
Chr16_CNVR_64	12349	-0.863943	0.549449	6.82391e-240	Loss	Gain	16	50841568 to 50853916	region overlaps with right side of gene	PRDM16	PR domain containing 16 [Source:HGNC Symbol;Acc:14000]
Chr16_CNVR_65	14995	-0.936152	0.522625	0	Loss	Gain	16	50861854 to 50876848	region is within gene	PRDM16	PR domain containing 16 [Source:HGNC Symbol;Acc:14000]
Chr16_CNVR_66	13231	-0.954565	0.515997	2.59304e-303	Loss	Gain	16	50898016 to 50911246	region overlaps with left side of gene	PRDM16	PR domain containing 16 [Source:HGNC Symbol;Acc:14000]
Chr16_CNVR_80	14995	-0.895738	0.537472	0	Loss	Gain	16	51555106 to 51570100	region overlaps with left side of gene	C16H1orf93	hypothetical protein LOC617001 [Source:RefSeq peptide;Acc:NP_001035688]
Chr16_CNVR_80	14995	-0.895738	0.537472	0	Loss	Gain	16	51555106 to 51570100	gene is within region	-	5S ribosomal RNA [Source:RFAM;Acc:RF00001]
Chr16_CNVR_81	42337	-0.989702	0.503582	0	Loss	Gain	16	51571864 to 51614200	gene is within region	HES5	transcription factor HES-5 [Source:RefSeq peptide;Acc:NP_001098937]
Chr16_CNVR_81	42337	-0.989702	0.503582	0	Loss	Gain	16	51571864 to 51614200	gene is within region	PANK4	pantothenate kinase 4 [Source:RefSeq peptide;Acc:NP_001076898]
Chr16_CNVR_81	42337	-0.989702	0.503582	0	Loss	Gain	16	51571864 to 51614200	region overlaps with right side of gene	PLCH2	phospholipase C, eta 2 [Source:HGNC Symbol;Acc:29037]
Chr16_CNVR_82	18523	-0.947973	0.51836	0	Loss	Gain	16	51615082 to 51633604	region is within gene	PLCH2	phospholipase C, eta 2 [Source:HGNC Symbol;Acc:29037]
Chr16_CNVR_84	25579	-0.883005	0.542237	0	Loss	Gain	16	51662710 to 51688288	region overlaps with right side of gene	PEX10	peroxisome biogenesis factor 10 [Source:RefSeq peptide;Acc:NP_001069801]
Chr16_CNVR_85	13231	-0.905535	0.533835	5.7032e-278	Loss	Gain	16	51697990 to 51711220	region overlaps with left side of gene	RER1	protein RER1 [Source:RefSeq peptide;Acc:NP_001098962]
Chr16_CNVR_85	13231	-0.905535	0.533835	5.7032e-278	Loss	Gain	16	51697990 to 51711220	region overlaps with right side of gene	MORN1	MORN repeat containing 1 [Source:HGNC Symbol;Acc:25852]
Chr16_CNVR_86	18523	-0.915135	0.530294	0	Loss	Gain	16	51732388 to 51750910	region overlaps with left side of gene	MORN1	MORN repeat containing 1 [Source:HGNC Symbol;Acc:25852]
Chr16_CNVR_87	22051	-0.932799	0.523841	0	Loss	Gain	16	51769432 to 51791482	region is within gene	SKI	v-ski sarcoma viral oncogene homolog (avian) [Source:HGNC Symbol;Acc:10896]
Chr16_CNVR_88	25579	-0.961915	0.513375	0	Loss	Gain	16	51793246 to 51818824	region is within gene	SKI	v-ski sarcoma viral oncogene homolog (avian) [Source:HGNC Symbol;Acc:10896]
Chr16_CNVR_89	24697	-0.933727	0.523504	0	Loss	Gain	16	51822352 to 51847048	gene is within region	C16H1orf86	Uncharacterized protein C1orf86 homolog [Source:UniProtKB/Swiss-Prot;Acc:A5PKK9]
Chr16_CNVR_90	9703	-0.940516	0.521046	1.22172e-217	Loss	Gain	16	51863806 to 51873508	region is within gene	PRKCZ	protein kinase C zeta type [Source:RefSeq peptide;Acc:NP_001071301]
Chr16_CNVR_91	13231	-0.862696	0.549924	3.0003e-256	Loss	Gain	16	52362136 to 52375366	region overlaps with left side of gene	LOC100295775	Uncharacterized protein [Source:UniProtKB/TrEMBL;Acc:E1BCL5]
Chr16_CNVR_91	13231	-0.862696	0.549924	3.0003e-256	Loss	Gain	16	52362136 to 52375366	region overlaps with left side of gene	VWA1	von Willebrand factor A domain-containing protein 1 [Source:UniProtKB/Swiss-Prot;Acc:A6QLN9]
Chr16_CNVR_91	13231	-0.862696	0.549924	3.0003e-256	Loss	Gain	16	52362136 to 52375366	gene is within region	TMEM88B	Transmembrane protein 88B [Source:UniProtKB/Swiss-Prot;Acc:Q0VD38]
Chr16_CNVR_92	22933	-0.889765	0.539702	0	Loss	Gain	16	52432696 to 52455628	region overlaps with left side of gene	DVL1	dishevelled, dsh homolog 1 (Drosophila) [Source:HGNC Symbol;Acc:3084]
Chr16_CNVR_92	22933	-0.889765	0.539702	0	Loss	Gain	16	52432696 to 52455628	gene is within region	UBE2J2	Ubiquitin-conjugating enzyme E2 J2 [Source:UniProtKB/Swiss-Prot;Acc:Q2TA03]
Chr16_CNVR_92	22933	-0.889765	0.539702	0	Loss	Gain	16	52432696 to 52455628	region overlaps with right side of gene	LOC506102	family with sequence similarity 132, member A [Source:HGNC Symbol;Acc:32308]
Chr16_CNVR_93	8821	-0.875185	0.545184	1.00328e-175	Loss	Gain	16	52477678 to 52486498	region overlaps with left side of gene	SDF4	45 kDa calcium-binding protein precursor [Source:RefSeq peptide;Acc:NP_001030452]
Chr16_CNVR_93	8821	-0.875185	0.545184	1.00328e-175	Loss	Gain	16	52477678 to 52486498	region overlaps with right side of gene	TNFRSF4	tumor necrosis factor receptor superfamily member 4 [Source:RefSeq peptide;Acc:NP_001092513]
Chr16_CNVR_94	9703	-0.845868	0.556376	2.62178e-182	Loss	Gain	16	52581754 to 52591456	region overlaps with left side of gene	CPSF3L	Related to CPSF subunits 68 kDa [Source:UniProtKB/TrEMBL;Acc:A7E3Q0]
Chr16_CNVR_94	9703	-0.845868	0.556376	2.62178e-182	Loss	Gain	16	52581754 to 52591456	gene is within region	PUSL1	Pseudouridine synthase [Source:UniProtKB/TrEMBL;Acc:A6QP68]
Chr16_CNVR_95	11467	-0.90931	0.53244	7.18496e-243	Loss	Gain	16	52608214 to 52619680	region overlaps with left side of gene	ACAP3	arf-GAP with coiled-coil, ANK repeat and PH domain-containing protein 3 [Source:RefSeq peptide;Acc:NP_001077156]
Chr16_CNVR_96	19405	-0.870786	0.546849	0	Loss	Gain	16	52751980 to 52771384	region overlaps with left side of gene	-	pleckstrin homology domain containing, family N member 1 [Source:HGNC Symbol;Acc:25284]
Chr16_CNVR_96	19405	-0.870786	0.546849	0	Loss	Gain	16	52751980 to 52771384	gene is within region	KLHL17	kelch-like 17 (Drosophila) [Source:HGNC Symbol;Acc:24023]
Chr16_CNVR_96	19405	-0.870786	0.546849	0	Loss	Gain	16	52751980 to 52771384	region overlaps with right side of gene	NOC2L	Nucleolar complex protein 2 homolog [Source:UniProtKB/Swiss-Prot;Acc:Q3SYU1]
Chr16_CNVR_97	8821	-0.872235	0.5463	9.86931e-175	Loss	Gain	16	52787260 to 52796080	region overlaps with left side of gene	SAMD11	sterile alpha motif domain containing 11 [Source:HGNC Symbol;Acc:28706]
Chr16_CNVR_101	10585	-0.973367	0.509316	5.94559e-251	Loss	Gain	16	70827688 to 70838272	region overlaps with left side of gene	ELF3	ETS-related transcription factor Elf-3 [Source:RefSeq peptide;Acc:NP_001092379]
Chr16_CNVR_104	41455	-0.999328	0.500233	0	Loss	Gain	16	70878844 to 70920298	gene is within region	GPR37L1	Endothelin B receptor-like protein 2 [Source:UniProtKB/Swiss-Prot;Acc:Q17QD8]
Chr16_CNVR_104	41455	-0.999328	0.500233	0	Loss	Gain	16	70878844 to 70920298	gene is within region	-	ADP-ribosylation factor-like 8A [Source:HGNC Symbol;Acc:25192]
Chr16_CNVR_104	41455	-0.999328	0.500233	0	Loss	Gain	16	70878844 to 70920298	gene is within region	PTPN7	tyrosine-protein phosphatase non-receptor type 7 [Source:RefSeq peptide;Acc:NP_001035666]
Chr16_CNVR_105	38809	-0.912396	0.531302	0	Loss	Gain	16	70937938 to 70976746	region is within gene	LOC100336662	leucine-rich repeat containing G protein-coupled receptor 6 [Source:HGNC Symbol;Acc:19719]
Chr16_CNVR_106	13231	-0.93916	0.521537	2.67094e-295	Loss	Gain	16	70977628 to 70990858	region is within gene	LOC100336662	leucine-rich repeat containing G protein-coupled receptor 6 [Source:HGNC Symbol;Acc:19719]
Chr16_CNVR_107	9703	-0.8807	0.543104	3.89268e-195	Loss	Gain	16	70992622 to 71002324	region is within gene	LOC100336662	leucine-rich repeat containing G protein-coupled receptor 6 [Source:HGNC Symbol;Acc:19719]
Chr16_CNVR_109	8821	-0.891809	0.538938	2.40331e-181	Loss	Gain	16	71089642 to 71098462	region is within gene	-	protein phosphatase 1, regulatory subunit 12B [Source:HGNC Symbol;Acc:7619]
Chr16_CNVR_110	20287	-0.914893	0.530383	0	Loss	Gain	16	71131096 to 71151382	region overlaps with left side of gene	-	protein phosphatase 1, regulatory subunit 12B [Source:HGNC Symbol;Acc:7619]
Chr16_CNVR_110	20287	-0.914893	0.530383	0	Loss	Gain	16	71131096 to 71151382	region overlaps with right side of gene	LOC100300626	synaptotagmin II [Source:HGNC Symbol;Acc:11510]
Chr16_CNVR_111	8821	-0.961515	0.513517	2.43788e-205	Loss	Gain	16	71153146 to 71161966	region overlaps with left side of gene	LOC100300626	synaptotagmin II [Source:HGNC Symbol;Acc:11510]
Chr16_CNVR_112	8821	-0.884583	0.541644	6.74804e-179	Loss	Gain	16	77075776 to 77084596	region is within gene	-	Plexin A2 [Source:UniProtKB/TrEMBL;Acc:Q6PT96]
Chr16_CNVR_113	14995	-0.845166	0.556647	3.35494e-280	Loss	Gain	16	77123404 to 77138398	region is within gene	-	Plexin A2 [Source:UniProtKB/TrEMBL;Acc:Q6PT96]
Chr16_CNVR_114	9703	-0.937507	0.522134	1.70576e-216	Loss	Gain	16	77178088 to 77187790	region is within gene	-	Plexin A2 [Source:UniProtKB/TrEMBL;Acc:Q6PT96]
Chr16_CNVR_115	9703	-0.784133	0.580701	3.68776e-160	Loss	Gain	16	77238946 to 77248648	region is within gene	-	Plexin A2 [Source:UniProtKB/TrEMBL;Acc:Q6PT96]
Chr16_CNVR_116	14113	-0.932399	0.523986	0	Loss	Gain	16	81374644 to 81388756	region overlaps with left side of gene	LOC100299473	chromosome 1 open reading frame 106 [Source:HGNC Symbol;Acc:25599]
Chr16_CNVR_116	14113	-0.932399	0.523986	0	Loss	Gain	16	81374644 to 81388756	region overlaps with right side of gene	-	kinesin family member 21B [Source:HGNC Symbol;Acc:29442]
Chr16_CNVR_117	12349	-0.995904	0.501422	1.70191e-303	Loss	Gain	16	81395812 to 81408160	region is within gene	-	kinesin family member 21B [Source:HGNC Symbol;Acc:29442]
Chr16_CNVR_118	9703	-0.896549	0.53717	4.81712e-201	Loss	Gain	16	81417862 to 81427564	region is within gene	-	kinesin family member 21B [Source:HGNC Symbol;Acc:29442]
Chr16_CNVR_119	21169	-0.980867	0.506675	0	Loss	Gain	16	81484894 to 81506062	region is within gene	-	calcium channel, voltage-dependent, L type, alpha 1S subunit [Source:HGNC Symbol;Acc:1397]
Chr16_CNVR_120	26461	-0.901549	0.535312	0	Loss	Gain	16	81528112 to 81554572	gene is within region	TMEM9	transmembrane protein 9 [Source:RefSeq peptide;Acc:NP_001098961]
Chr16_CNVR_123	10585	-1.00514	0.498222	2.34105e-264	Loss	Gain	16	81618076 to 81628660	region is within gene	-	immunoglobulin-like and fibronectin type III domain containing 1 [Source:HGNC Symbol;Acc:24607]
Chr16_CNVR_124	22051	-0.928493	0.525407	0	Loss	Gain	16	81629542 to 81651592	region overlaps with left side of gene	-	immunoglobulin-like and fibronectin type III domain containing 1 [Source:HGNC Symbol;Acc:24607]
Chr16_CNVR_126	22933	-0.960475	0.513888	0	Loss	Gain	16	81684226 to 81707158	region is within gene	-	plakophilin 1 (ectodermal dysplasia/skin fragility syndrome) [Source:HGNC Symbol;Acc:9023]
Chr17_CNVR_17	18165	-1.79371	0.28843	0	Loss	Gain	17	14332618 to 14350782	region overlaps with left side of gene	-	Glycophorin B variant 1 [Source:UniProtKB/TrEMBL;Acc:D5MTL9]
Chr17_CNVR_18	14705	-0.812511	0.56939	2.78905e-262	Loss	Gain	17	25030074 to 25044778	gene is within region	LOC786811	-
Chr17_CNVR_11	8651	0.796213	1.73654	3.10346e-162	Gain	Loss	17	30044478 to 30053128	region is within gene	-	La ribonucleoprotein domain family, member 1B [Source:HGNC Symbol;Acc:24704]
Chr17_CNVR_19	9515	-0.907108	0.533253	2.65627e-205	Loss	Gain	17	45646484 to 45655998	region is within gene	-	fibrosin-like 1 [Source:HGNC Symbol;Acc:29308]
Chr17_CNVR_20	19029	-0.876205	0.544799	0	Loss	Gain	17	45662054 to 45681082	region is within gene	-	fibrosin-like 1 [Source:HGNC Symbol;Acc:29308]
Chr17_CNVR_21	12975	-0.899235	0.536171	3.79225e-275	Loss	Gain	17	45682814 to 45695788	region is within gene	-	fibrosin-like 1 [Source:HGNC Symbol;Acc:29308]
Chr17_CNVR_24	25085	-1.03929	0.486567	0	Loss	Gain	17	51371918 to 51397002	gene is within region	PRAME	-
Chr17_CNVR_27	12975	-0.885894	0.541152	2.44462e-268	Loss	Gain	17	53562098 to 53575072	region overlaps with right side of gene	LOC538549	nuclear receptor corepressor 2 [Source:HGNC Symbol;Acc:7673]
Chr17_CNVR_28	19895	-0.84204	0.557854	0	Loss	Gain	17	53586318 to 53606212	region is within gene	LOC538549	nuclear receptor corepressor 2 [Source:HGNC Symbol;Acc:7673]
Chr17_CNVR_29	11245	-1.0334	0.488559	9.55079e-300	Loss	Gain	17	53625244 to 53636488	region is within gene	LOC538549	nuclear receptor corepressor 2 [Source:HGNC Symbol;Acc:7673]
Chr17_CNVR_30	12109	-0.944772	0.519512	6.56487e-279	Loss	Gain	17	53637354 to 53649462	region is within gene	LOC538549	nuclear receptor corepressor 2 [Source:HGNC Symbol;Acc:7673]
Chr17_CNVR_31	48439	-0.925912	0.526348	0	Loss	Gain	17	53666764 to 53715202	region overlaps with left side of gene	LOC538549	nuclear receptor corepressor 2 [Source:HGNC Symbol;Acc:7673]
Chr17_CNVR_31	48439	-0.925912	0.526348	0	Loss	Gain	17	53666764 to 53715202	gene is within region	-	7SK RNA [Source:RFAM;Acc:RF00100]
Chr17_CNVR_33	13841	-0.930364	0.524726	0	Loss	Gain	17	62943888 to 62957728	region is within gene	RBM19	probable RNA-binding protein 19 [Source:RefSeq peptide;Acc:NP_001039420]
Chr17_CNVR_34	8651	-0.946621	0.518846	1.80377e-200	Loss	Gain	17	62962918 to 62971568	region is within gene	RBM19	probable RNA-binding protein 19 [Source:RefSeq peptide;Acc:NP_001039420]
Chr17_CNVR_35	31141	-0.884346	0.541733	0	Loss	Gain	17	62975028 to 63006168	region is within gene	RBM19	probable RNA-binding protein 19 [Source:RefSeq peptide;Acc:NP_001039420]
Chr17_CNVR_39	8649	-0.901759	0.535234	5.35686e-185	Loss	Gain	17	65640094 to 65648742	region is within gene	GLTP	glycolipid transfer protein [Source:RefSeq peptide;Acc:NP_786993]
Chr17_CNVR_40	12111	-0.882687	0.542356	4.53234e-249	Loss	Gain	17	65691128 to 65703238	region overlaps with left side of gene	TRPV4	transient receptor potential cation channel, subfamily V, member 4 [Source:HGNC Symbol;Acc:18083]
Chr17_CNVR_41	8651	-0.803748	0.572859	2.75102e-152	Loss	Gain	17	65710158 to 65718808	gene is within region	-	family with sequence similarity 222, member A [Source:HGNC Symbol;Acc:25915]
Chr17_CNVR_43	10381	-0.869855	0.547202	1.36968e-208	Loss	Gain	17	65857208 to 65867588	region overlaps with right side of gene	MVK	mevalonate kinase [Source:RefSeq peptide;Acc:NP_001015528]
Chr17_CNVR_44	8651	-0.786169	0.579882	1.31563e-146	Loss	Gain	17	65874508 to 65883158	region overlaps with left side of gene	MVK	mevalonate kinase [Source:RefSeq peptide;Acc:NP_001015528]
Chr17_CNVR_44	8651	-0.786169	0.579882	1.31563e-146	Loss	Gain	17	65874508 to 65883158	region overlaps with right side of gene	MMAB	cob(I)yrinic acid a,c-diamide adenosyltransferase, mitochondrial precursor [Source:RefSeq peptide;Acc:NP_001073100]
Chr17_CNVR_45	10381	-0.825772	0.56418	5.63775e-191	Loss	Gain	17	65903918 to 65914298	region overlaps with right side of gene	LOC790492	ubiquitin protein ligase E3B [Source:HGNC Symbol;Acc:13478]
Chr17_CNVR_47	10379	-0.856875	0.552147	2.31793e-203	Loss	Gain	17	66854554 to 66864932	region is within gene	WSCD2	WSC domain containing 2 [Source:HGNC Symbol;Acc:29117]
Chr17_CNVR_48	9515	-0.929816	0.524925	6.74574e-214	Loss	Gain	17	67403828 to 67413342	region overlaps with right side of gene	LOC533883	Uncharacterized protein [Source:UniProtKB/TrEMBL;Acc:E1BC55]
Chr17_CNVR_49	14705	-0.871356	0.546633	1.79231e-295	Loss	Gain	17	67414208 to 67428912	region is within gene	LOC533883	Uncharacterized protein [Source:UniProtKB/TrEMBL;Acc:E1BC55]
Chr17_CNVR_50	8649	-0.895529	0.53755	7.16721e-183	Loss	Gain	17	67451404 to 67460052	region is within gene	LOC533883	Uncharacterized protein [Source:UniProtKB/TrEMBL;Acc:E1BC55]
Chr17_CNVR_51	10379	-0.856395	0.552331	3.61364e-203	Loss	Gain	17	67506764 to 67517142	region is within gene	LOC533883	Uncharacterized protein [Source:UniProtKB/TrEMBL;Acc:E1BC55]
Chr17_CNVR_50	8649	-0.895529	0.53755	7.16721e-183	Loss	Gain	17	67451404 to 67460052	gene is within region	-	7SK RNA [Source:RFAM;Acc:RF00100]
Chr17_CNVR_57	11245	-0.876775	0.544583	7.85722e-229	Loss	Gain	17	70947734 to 70958978	region is within gene	NF2	neurofibromin 2 (merlin) [Source:HGNC Symbol;Acc:7773]
Chr17_CNVR_59	9515	-1.10071	0.466287	1.45748e-280	Loss	Gain	17	71003094 to 71012608	region overlaps with right side of gene	CABP7	calcium binding protein 7 [Source:HGNC Symbol;Acc:20834]
Chr17_CNVR_60	12975	-0.867166	0.548223	7.51824e-259	Loss	Gain	17	71018664 to 71031638	region is within gene	ZMAT5	Zinc finger matrin-type protein 5 [Source:UniProtKB/Swiss-Prot;Acc:Q2TA39]
Chr17_CNVR_61	10381	-0.850039	0.55477	1.27382e-200	Loss	Gain	17	71426078 to 71436458	region overlaps with right side of gene	OSM	oncostatin-M precursor [Source:RefSeq peptide;Acc:NP_783644]
Chr17_CNVR_63	12109	-0.958561	0.51457	1.23647e-285	Loss	Gain	17	71459814 to 71471922	region overlaps with left side of gene	TBC1D10A	TBC1 domain family member 10A [Source:RefSeq peptide;Acc:NP_001098444]
Chr17_CNVR_65	10381	-0.902643	0.534906	6.09258e-222	Loss	Gain	17	71497008 to 71507388	region overlaps with right side of gene	SF3A1	Splicing factor 3A subunit 1 [Source:UniProtKB/Swiss-Prot;Acc:A2VDN6]
Chr17_CNVR_66	12975	-0.925339	0.526557	1.38933e-288	Loss	Gain	17	71509984 to 71522958	region overlaps with left side of gene	SF3A1	Splicing factor 3A subunit 1 [Source:UniProtKB/Swiss-Prot;Acc:A2VDN6]
Chr17_CNVR_66	12975	-0.925339	0.526557	1.38933e-288	Loss	Gain	17	71509984 to 71522958	region overlaps with right side of gene	CCDC157	coiled-coil domain-containing protein 157 [Source:RefSeq peptide;Acc:NP_001096803]
Chr17_CNVR_67	8651	-1.01743	0.493994	2.19577e-225	Loss	Gain	17	71524688 to 71533338	region overlaps with left side of gene	CCDC157	coiled-coil domain-containing protein 157 [Source:RefSeq peptide;Acc:NP_001096803]
Chr17_CNVR_67	8651	-1.01743	0.493994	2.19577e-225	Loss	Gain	17	71524688 to 71533338	region overlaps with right side of gene	RNF215	ring finger protein 215 [Source:HGNC Symbol;Acc:33434]
Chr17_CNVR_68	10381	-0.830519	0.562327	7.48523e-193	Loss	Gain	17	71569668 to 71580048	region overlaps with left side of gene	SEC14L2	SEC14-like protein 2 [Source:RefSeq peptide;Acc:NP_808812]
Chr17_CNVR_68	10381	-0.830519	0.562327	7.48523e-193	Loss	Gain	17	71569668 to 71580048	gene is within region	MTFP1	mitochondrial 18 kDa protein [Source:RefSeq peptide;Acc:NP_001069331]
Chr17_CNVR_69	11245	-0.858188	0.551645	1.05219e-220	Loss	Gain	17	71586104 to 71597348	region overlaps with left side of gene	SEC14L3	SEC14-like 3 (S. cerevisiae) [Source:HGNC Symbol;Acc:18655]
Chr17_CNVR_70	9515	-0.850472	0.554603	3.10071e-184	Loss	Gain	17	72581718 to 72591232	region is within gene	DEPDC5	DEP domain containing 5 [Source:HGNC Symbol;Acc:18423]
Chr17_CNVR_70	9515	-0.850472	0.554603	3.10071e-184	Loss	Gain	17	72581718 to 72591232	gene is within region	-	Small nucleolar RNA SNORD23 [Source:RFAM;Acc:RF00603]
Chr17_CNVR_71	12111	-0.909727	0.532286	5.68292e-262	Loss	Gain	17	72818728 to 72830838	region overlaps with right side of gene	IGLL1	immunoglobulin lambda-like polypeptide 1 [Source:RefSeq peptide;Acc:NP_001077269]
Chr17_CNVR_72	14705	-1.16	0.447511	0	Loss	Gain	17	72874088 to 72888792	region is within gene	IGLL1	immunoglobulin lambda-like polypeptide 1 [Source:RefSeq peptide;Acc:NP_001077269]
Chr17_CNVR_73	33735	-1.20719	0.43311	0	Loss	Gain	17	72899174 to 72932908	region is within gene	IGLL1	immunoglobulin lambda-like polypeptide 1 [Source:RefSeq peptide;Acc:NP_001077269]
Chr17_CNVR_74	11245	-1.47955	0.3586	0	Loss	Gain	17	72935504 to 72946748	region is within gene	IGLL1	immunoglobulin lambda-like polypeptide 1 [Source:RefSeq peptide;Acc:NP_001077269]
Chr17_CNVR_75	8651	-0.862952	0.549826	7.52544e-172	Loss	Gain	17	73143968 to 73152618	region is within gene	IGLL1	immunoglobulin lambda-like polypeptide 1 [Source:RefSeq peptide;Acc:NP_001077269]
Chr17_CNVR_72	14705	-1.16	0.447511	0	Loss	Gain	17	72874088 to 72888792	gene is within region	-	-
Chr17_CNVR_72	14705	-1.16	0.447511	0	Loss	Gain	17	72874088 to 72888792	gene is within region	-	-
Chr17_CNVR_75	8651	-0.862952	0.549826	7.52544e-172	Loss	Gain	17	73143968 to 73152618	region overlaps with left side of gene	LOC616727	-
Chr17_CNVR_77	11245	-0.980808	0.506696	1.59926e-275	Loss	Gain	17	73195868 to 73207112	region overlaps with left side of gene	ZNF70	zinc finger protein 70 [Source:HGNC Symbol;Acc:13140]
Chr17_CNVR_77	11245	-0.980808	0.506696	1.59926e-275	Loss	Gain	17	73195868 to 73207112	gene is within region	-	pre-B lymphocyte 3 [Source:HGNC Symbol;Acc:12710]
Chr17_CNVR_77	11245	-0.980808	0.506696	1.59926e-275	Loss	Gain	17	73195868 to 73207112	gene is within region	LOC100296711	chromosome 22 open reading frame 15 [Source:HGNC Symbol;Acc:15558]
Chr17_CNVR_77	11245	-0.980808	0.506696	1.59926e-275	Loss	Gain	17	73195868 to 73207112	region overlaps with right side of gene	CHCHD10	coiled-coil-helix-coiled-coil-helix domain-containing protein 10, mitochondrial [Source:RefSeq peptide;Acc:NP_001077243]
Chr17_CNVR_78	14705	-1.0742	0.474934	0	Loss	Gain	17	73207978 to 73222682	region overlaps with left side of gene	CHCHD10	coiled-coil-helix-coiled-coil-helix domain-containing protein 10, mitochondrial [Source:RefSeq peptide;Acc:NP_001077243]
Chr17_CNVR_78	14705	-1.0742	0.474934	0	Loss	Gain	17	73207978 to 73222682	gene is within region	MMP11	matrix metallopeptidase 11 (stromelysin 3) [Source:HGNC Symbol;Acc:7157]
Chr17_CNVR_78	14705	-1.0742	0.474934	0	Loss	Gain	17	73207978 to 73222682	region overlaps with right side of gene	SMARCB1	SWI/SNF-related matrix-associated actin-dependent regulator of chromatin subfamily B member 1 [Source:UniProtKB/Swiss-Prot;Acc:Q5BIN2]
Chr17_CNVR_79	8651	-1.02313	0.492046	2.05898e-227	Loss	Gain	17	73240848 to 73249498	gene is within region	DERL3	derlin-3 [Source:RefSeq peptide;Acc:NP_001069791]
Chr17_CNVR_80	8651	-1.01123	0.496122	3.50047e-223	Loss	Gain	17	73273718 to 73282368	region overlaps with left side of gene	MIF	Macrophage migration inhibitory factor [Source:UniProtKB/Swiss-Prot;Acc:P80177]
Chr17_CNVR_81	18165	-0.838218	0.559334	0	Loss	Gain	17	73300534 to 73318698	region overlaps with left side of gene	LOC790637	Glutathione S-transferase theta-1 [Source:UniProtKB/Swiss-Prot;Acc:Q2NL00]
Chr17_CNVR_81	18165	-0.838218	0.559334	0	Loss	Gain	17	73300534 to 73318698	gene is within region	GSTT3	glutathione S-transferase, theta 3 [Source:RefSeq peptide;Acc:NP_001069206]
Chr17_CNVR_81	18165	-0.838218	0.559334	0	Loss	Gain	17	73300534 to 73318698	region overlaps with right side of gene	DDT	D-dopachrome decarboxylase [Source:UniProtKB/Swiss-Prot;Acc:A5PK65]
Chr17_CNVR_82	11245	-0.967317	0.511457	2.29084e-269	Loss	Gain	17	73344648 to 73355892	region is within gene	CABIN1	calcineurin binding protein 1 [Source:HGNC Symbol;Acc:24187]
Chr17_CNVR_83	9515	-1.14657	0.451696	7.56064e-299	Loss	Gain	17	73380978 to 73390492	region is within gene	CABIN1	calcineurin binding protein 1 [Source:HGNC Symbol;Acc:24187]
Chr17_CNVR_84	17301	-0.839445	0.558858	0	Loss	Gain	17	73393088 to 73410388	region overlaps with left side of gene	CABIN1	calcineurin binding protein 1 [Source:HGNC Symbol;Acc:24187]
Chr17_CNVR_82	11245	-0.967317	0.511457	2.29084e-269	Loss	Gain	17	73344648 to 73355892	gene is within region	-	-
Chr17_CNVR_84	17301	-0.839445	0.558858	0	Loss	Gain	17	73393088 to 73410388	region overlaps with right side of gene	SUSD2	Uncharacterized protein [Source:UniProtKB/TrEMBL;Acc:F1MSE7]
Chr17_CNVR_85	8651	-1.13575	0.455099	6.05804e-268	Loss	Gain	17	73429418 to 73438068	region overlaps with left side of gene	GGT5	gamma-glutamyltransferase 5 [Source:HGNC Symbol;Acc:4260]
Chr17_CNVR_85	8651	-1.13575	0.455099	6.05804e-268	Loss	Gain	17	73429418 to 73438068	region overlaps with right side of gene	GGT1	-
Chr17_CNVR_86	12975	-1.11023	0.46322	0	Loss	Gain	17	73440664 to 73453638	region overlaps with left side of gene	GGT1	-
Chr17_CNVR_87	18165	-0.98272	0.506025	0	Loss	Gain	17	73487374 to 73505538	region overlaps with left side of gene	C17H22orf13	chromosome 22 open reading frame 13 [Source:RefSeq peptide;Acc:NP_001091513]
Chr17_CNVR_87	18165	-0.98272	0.506025	0	Loss	Gain	17	73487374 to 73505538	region overlaps with right side of gene	UPB1	beta-ureidopropionase [Source:RefSeq peptide;Acc:NP_001094520]
Chr17_CNVR_88	8649	-0.962646	0.513115	4.63689e-206	Loss	Gain	17	73513324 to 73521972	region is within gene	UPB1	beta-ureidopropionase [Source:RefSeq peptide;Acc:NP_001094520]
Chr17_CNVR_89	13841	-0.984413	0.505431	0	Loss	Gain	17	73573008 to 73586848	region overlaps with right side of gene	ADORA2A	Uncharacterized protein [Source:UniProtKB/TrEMBL;Acc:E1BKU0]
Chr17_CNVR_90	25951	-0.960768	0.513783	0	Loss	Gain	17	73588578 to 73614528	region overlaps with left side of gene	ADORA2A	Uncharacterized protein [Source:UniProtKB/TrEMBL;Acc:E1BKU0]
Chr17_CNVR_90	25951	-0.960768	0.513783	0	Loss	Gain	17	73588578 to 73614528	region overlaps with right side of gene	SPECC1L	sperm antigen with calponin homology and coiled-coil domains 1-like [Source:HGNC Symbol;Acc:29022]
Chr17_CNVR_91	9515	-0.878829	0.543809	1.03167e-194	Loss	Gain	17	73615394 to 73624908	region is within gene	SPECC1L	sperm antigen with calponin homology and coiled-coil domains 1-like [Source:HGNC Symbol;Acc:29022]
Chr17_CNVR_92	9515	-0.929195	0.525151	1.16104e-213	Loss	Gain	17	73626638 to 73636152	region is within gene	SPECC1L	sperm antigen with calponin homology and coiled-coil domains 1-like [Source:HGNC Symbol;Acc:29022]
Chr17_CNVR_93	14705	-0.940736	0.520967	0	Loss	Gain	17	73645668 to 73660372	region overlaps with left side of gene	SPECC1L	sperm antigen with calponin homology and coiled-coil domains 1-like [Source:HGNC Symbol;Acc:29022]
Chr17_CNVR_92	9515	-0.929195	0.525151	1.16104e-213	Loss	Gain	17	73626638 to 73636152	gene is within region	MIR2323	bta-mir-2323 [Source:miRBase;Acc:MI0011348]
Chr17_CNVR_95	17299	-1.03695	0.487358	0	Loss	Gain	17	73694974 to 73712272	region is within gene	BCR	breakpoint cluster region [Source:HGNC Symbol;Acc:1014]
Chr17_CNVR_96	40655	-1.05268	0.482071	0	Loss	Gain	17	73713138 to 73753792	region is within gene	BCR	breakpoint cluster region [Source:HGNC Symbol;Acc:1014]
Chr17_CNVR_97	24221	-1.16913	0.444688	0	Loss	Gain	17	73754658 to 73778878	region overlaps with left side of gene	BCR	breakpoint cluster region [Source:HGNC Symbol;Acc:1014]
Chr17_CNVR_98	42385	-1.07768	0.473791	0	Loss	Gain	17	73779744 to 73822128	gene is within region	-	Uncharacterized protein [Source:UniProtKB/TrEMBL;Acc:E1BJ06]
Chr17_CNVR_98	42385	-1.07768	0.473791	0	Loss	Gain	17	73779744 to 73822128	region overlaps with right side of gene	RTDR1	rhabdoid tumor deletion region protein 1 [Source:RefSeq peptide;Acc:NP_001040040]
Chr17_CNVR_99	19895	-0.966834	0.511627	0	Loss	Gain	17	73826454 to 73846348	region is within gene	RTDR1	rhabdoid tumor deletion region protein 1 [Source:RefSeq peptide;Acc:NP_001040040]
Chr17_CNVR_98	42385	-1.07768	0.473791	0	Loss	Gain	17	73779744 to 73822128	region overlaps with right side of gene	LOC540047	guanine nucleotide binding protein (G protein), alpha z polypeptide [Source:HGNC Symbol;Acc:4395]
Chr17_CNVR_99	19895	-0.966834	0.511627	0	Loss	Gain	17	73826454 to 73846348	region overlaps with left side of gene	LOC540047	guanine nucleotide binding protein (G protein), alpha z polypeptide [Source:HGNC Symbol;Acc:4395]
Chr17_CNVR_100	10381	-0.915829	0.530039	2.29571e-227	Loss	Gain	17	73929388 to 73939768	region overlaps with left side of gene	-	Uncharacterized protein [Source:UniProtKB/TrEMBL;Acc:F1N160]
Chr17_CNVR_102	15569	-0.875626	0.545017	0	Loss	Gain	17	74015024 to 74030592	region overlaps with right side of gene	MAPK1	Mitogen-activated protein kinase 1 [Source:UniProtKB/Swiss-Prot;Acc:P46196]
Chr17_CNVR_102	15569	-0.875626	0.545017	0	Loss	Gain	17	74015024 to 74030592	gene is within region	-	-
Chr17_CNVR_103	38925	-0.990575	0.503277	0	Loss	Gain	17	74040974 to 74079898	gene is within region	DGCR6	protein DGCR6 [Source:RefSeq peptide;Acc:NP_001103916]
Chr17_CNVR_103	38925	-0.990575	0.503277	0	Loss	Gain	17	74040974 to 74079898	gene is within region	YPEL1	protein yippee-like 1 [Source:RefSeq peptide;Acc:NP_001093856]
Chr17_CNVR_103	38925	-0.990575	0.503277	0	Loss	Gain	17	74040974 to 74079898	region overlaps with right side of gene	PPIL2	peptidyl-prolyl cis-trans isomerase-like 2 [Source:RefSeq peptide;Acc:NP_001033170]
Chr17_CNVR_104	14705	-0.994452	0.501927	0	Loss	Gain	17	74082494 to 74097198	region overlaps with left side of gene	PPIL2	peptidyl-prolyl cis-trans isomerase-like 2 [Source:RefSeq peptide;Acc:NP_001033170]
Chr17_CNVR_104	14705	-0.994452	0.501927	0	Loss	Gain	17	74082494 to 74097198	region overlaps with right side of gene	-	Uncharacterized protein [Source:UniProtKB/TrEMBL;Acc:E1BKV3]
Chr17_CNVR_105	50169	-1.01201	0.495856	0	Loss	Gain	17	74106714 to 74156882	gene is within region	CCDC116	coiled-coil domain-containing protein 116 [Source:RefSeq peptide;Acc:NP_001033311]
Chr17_CNVR_105	50169	-1.01201	0.495856	0	Loss	Gain	17	74106714 to 74156882	gene is within region	YDJC	YdjC homolog [Source:RefSeq peptide;Acc:NP_001095691]
Chr17_CNVR_105	50169	-1.01201	0.495856	0	Loss	Gain	17	74106714 to 74156882	gene is within region	UBE2L3	ubiquitin-conjugating enzyme E2 L3 [Source:RefSeq peptide;Acc:NP_001071562]
Chr17_CNVR_105	50169	-1.01201	0.495856	0	Loss	Gain	17	74106714 to 74156882	region overlaps with right side of gene	LOC528977	-
Chr17_CNVR_107	15569	-1.11196	0.462665	0	Loss	Gain	17	74184564 to 74200132	region overlaps with left side of gene	HIC2	hypermethylated in cancer 2 [Source:HGNC Symbol;Acc:18595]
Chr17_CNVR_107	15569	-1.11196	0.462665	0	Loss	Gain	17	74184564 to 74200132	gene is within region	LOC100337340	Uncharacterized protein [Source:UniProtKB/TrEMBL;Acc:E1BIZ8]
Chr17_CNVR_108	18165	-1.05765	0.480415	0	Loss	Gain	17	74221758 to 74239922	region is within gene	PI4KA	phosphatidylinositol 4-kinase alpha [Source:RefSeq peptide;Acc:NP_777002]
Chr17_CNVR_109	19029	-1.1146	0.461819	0	Loss	Gain	17	74241654 to 74260682	region overlaps with left side of gene	PI4KA	phosphatidylinositol 4-kinase alpha [Source:RefSeq peptide;Acc:NP_777002]
Chr17_CNVR_108	18165	-1.05765	0.480415	0	Loss	Gain	17	74221758 to 74239922	gene is within region	SERPIND1	heparin cofactor 2 [Source:RefSeq peptide;Acc:NP_001098516]
Chr17_CNVR_110	15571	-1.00121	0.499579	0	Loss	Gain	17	74265008 to 74280578	region overlaps with left side of gene	SNAP29	Synaptosomal-associated protein 29 [Source:UniProtKB/Swiss-Prot;Acc:Q0II86]
Chr17_CNVR_111	27681	-1.01261	0.495648	0	Loss	Gain	17	74282308 to 74309988	gene is within region	-	v-crk sarcoma virus CT10 oncogene homolog (avian)-like [Source:HGNC Symbol;Acc:2363]
Chr17_CNVR_111	27681	-1.01261	0.495648	0	Loss	Gain	17	74282308 to 74309988	region overlaps with right side of gene	AIFM3	Uncharacterized protein [Source:UniProtKB/TrEMBL;Acc:E1BMA9]
Chr17_CNVR_112	17301	-1.045	0.484646	0	Loss	Gain	17	74311718 to 74329018	region overlaps with left side of gene	AIFM3	Uncharacterized protein [Source:UniProtKB/TrEMBL;Acc:E1BMA9]
Chr17_CNVR_112	17301	-1.045	0.484646	0	Loss	Gain	17	74311718 to 74329018	region overlaps with right side of gene	LZTR1	leucine-zipper-like transcription regulator 1 [Source:HGNC Symbol;Acc:6742]
Chr17_CNVR_113	11245	-0.931366	0.524362	4.24141e-253	Loss	Gain	17	74329884 to 74341128	region overlaps with left side of gene	LZTR1	leucine-zipper-like transcription regulator 1 [Source:HGNC Symbol;Acc:6742]
Chr17_CNVR_113	11245	-0.931366	0.524362	4.24141e-253	Loss	Gain	17	74329884 to 74341128	gene is within region	THAP7	THAP domain-containing protein 7 [Source:RefSeq peptide;Acc:NP_001091935]
Chr17_CNVR_113	11245	-0.931366	0.524362	4.24141e-253	Loss	Gain	17	74329884 to 74341128	region overlaps with right side of gene	TUBA3E	tubulin alpha-3 chain [Source:RefSeq peptide;Acc:NP_001033252]
Chr17_CNVR_114	17299	-0.898443	0.536465	0	Loss	Gain	17	74341994 to 74359292	region overlaps with right side of gene	-	purinergic receptor P2X, ligand-gated ion channel, 6 [Source:HGNC Symbol;Acc:8538]
Chr17_CNVR_115	14705	-0.930737	0.52459	0	Loss	Gain	17	74365348 to 74380052	gene is within region	SLC7A4	solute carrier family 7 (orphan transporter), member 4 [Source:HGNC Symbol;Acc:11062]
Chr17_CNVR_116	15571	-0.904707	0.534141	0	Loss	Gain	17	74380918 to 74396488	gene is within region	-	-
Chr17_CNVR_116	15571	-0.904707	0.534141	0	Loss	Gain	17	74380918 to 74396488	region overlaps with right side of gene	MZT2B	Mitotic-spindle organizing protein 2 [Source:UniProtKB/Swiss-Prot;Acc:A5PJV8]
Chr17_CNVR_117	11245	-1.03514	0.487967	1.47657e-300	Loss	Gain	17	74445794 to 74457038	region is within gene	MED15	mediator of RNA polymerase II transcription subunit 15 [Source:RefSeq peptide;Acc:NP_001092645]
Chr17_CNVR_118	65739	-0.975344	0.508618	0	Loss	Gain	17	74457904 to 74523642	region overlaps with left side of gene	MED15	mediator of RNA polymerase II transcription subunit 15 [Source:RefSeq peptide;Acc:NP_001092645]
Chr17_CNVR_117	11245	-1.03514	0.487967	1.47657e-300	Loss	Gain	17	74445794 to 74457038	region overlaps with left side of gene	PRODH	proline dehydrogenase 1 [Source:RefSeq peptide;Acc:NP_001068653]
Chr17_CNVR_118	65739	-0.975344	0.508618	0	Loss	Gain	17	74457904 to 74523642	gene is within region	-	ribosomal protein L31 [Source:HGNC Symbol;Acc:10334]
Chr17_CNVR_118	65739	-0.975344	0.508618	0	Loss	Gain	17	74457904 to 74523642	gene is within region	KLHL22	Uncharacterized protein [Source:UniProtKB/TrEMBL;Acc:F1N1V7]
Chr17_CNVR_118	65739	-0.975344	0.508618	0	Loss	Gain	17	74457904 to 74523642	region overlaps with right side of gene	SCARF2	scavenger receptor class F, member 2 [Source:HGNC Symbol;Acc:19869]
Chr17_CNVR_119	12975	-1.09944	0.466698	0	Loss	Gain	17	74525374 to 74538348	region overlaps with left side of gene	SCARF2	scavenger receptor class F, member 2 [Source:HGNC Symbol;Acc:19869]
Chr17_CNVR_121	23355	-1.00879	0.496962	0	Loss	Gain	17	74553918 to 74577272	gene is within region	-	zinc finger protein 74 [Source:HGNC Symbol;Acc:13144]
Chr17_CNVR_122	35465	-1.00359	0.498757	0	Loss	Gain	17	74578138 to 74613602	gene is within region	DGCR2	integral membrane protein DGCR2/IDD [Source:RefSeq peptide;Acc:NP_001070504]
Chr17_CNVR_122	35465	-1.00359	0.498757	0	Loss	Gain	17	74578138 to 74613602	gene is within region	TSSK1B	testis-specific serine/threonine-protein kinase 1 [Source:RefSeq peptide;Acc:NP_001077179]
Chr17_CNVR_122	35465	-1.00359	0.498757	0	Loss	Gain	17	74578138 to 74613602	gene is within region	-	testis-specific serine kinase 2 [Source:HGNC Symbol;Acc:11401]
Chr17_CNVR_122	35465	-1.00359	0.498757	0	Loss	Gain	17	74578138 to 74613602	region overlaps with right side of gene	DGCR14	protein DGCR14 [Source:RefSeq peptide;Acc:NP_001093827]
Chr17_CNVR_123	12111	-0.98433	0.505461	2.76486e-298	Loss	Gain	17	74616198 to 74628308	region overlaps with left side of gene	DGCR14	protein DGCR14 [Source:RefSeq peptide;Acc:NP_001093827]
Chr17_CNVR_123	12111	-0.98433	0.505461	2.76486e-298	Loss	Gain	17	74616198 to 74628308	gene is within region	LOC100298735	goosecoid homeobox 2 [Source:HGNC Symbol;Acc:4613]
Chr17_CNVR_124	18165	-0.937954	0.521973	0	Loss	Gain	17	74666368 to 74684532	region is within gene	HIRA	HIR histone cell cycle regulation defective homolog A (S. cerevisiae) [Source:HGNC Symbol;Acc:4916]
Chr17_CNVR_125	110721	-0.997755	0.500779	0	Loss	Gain	17	74692318 to 74803038	region overlaps with left side of gene	HIRA	HIR histone cell cycle regulation defective homolog A (S. cerevisiae) [Source:HGNC Symbol;Acc:4916]
Chr17_CNVR_124	18165	-0.937954	0.521973	0	Loss	Gain	17	74666368 to 74684532	gene is within region	-	-
Chr17_CNVR_125	110721	-0.997755	0.500779	0	Loss	Gain	17	74692318 to 74803038	gene is within region	LOC100337461	mitochondrial ribosomal protein L40 [Source:HGNC Symbol;Acc:14491]
Chr17_CNVR_125	110721	-0.997755	0.500779	0	Loss	Gain	17	74692318 to 74803038	gene is within region	LOC515651	UPF0545 protein C22orf39 homolog [Source:UniProtKB/Swiss-Prot;Acc:Q3SZ70]
Chr17_CNVR_125	110721	-0.997755	0.500779	0	Loss	Gain	17	74692318 to 74803038	gene is within region	UFD1L	ubiquitin fusion degradation 1 like [Source:RefSeq peptide;Acc:NP_001068768]
Chr17_CNVR_125	110721	-0.997755	0.500779	0	Loss	Gain	17	74692318 to 74803038	gene is within region	CDC45	CDC45-related protein [Source:RefSeq peptide;Acc:NP_001019661]
Chr17_CNVR_125	110721	-0.997755	0.500779	0	Loss	Gain	17	74692318 to 74803038	gene is within region	CLDN5	Claudin-5 [Source:UniProtKB/Swiss-Prot;Acc:Q2HJ22]
Chr17_CNVR_127	36331	-0.960611	0.513839	0	Loss	Gain	17	74835908 to 74872238	region overlaps with right side of gene	GNB1L	guanine nucleotide binding protein (G protein), beta polypeptide 1-like [Source:HGNC Symbol;Acc:4397]
Chr17_CNVR_128	21625	-1.0417	0.485755	0	Loss	Gain	17	74873104 to 74894728	region overlaps with left side of gene	GNB1L	guanine nucleotide binding protein (G protein), beta polypeptide 1-like [Source:HGNC Symbol;Acc:4397]
Chr17_CNVR_128	21625	-1.0417	0.485755	0	Loss	Gain	17	74873104 to 74894728	region overlaps with right side of gene	-	thioredoxin reductase 2 [Source:HGNC Symbol;Acc:18155]
Chr17_CNVR_129	11245	-1.05838	0.480172	0	Loss	Gain	17	74898188 to 74909432	region is within gene	-	thioredoxin reductase 2 [Source:HGNC Symbol;Acc:18155]
Chr17_CNVR_130	34601	-1.11675	0.461131	0	Loss	Gain	17	74910298 to 74944898	region overlaps with left side of gene	-	thioredoxin reductase 2 [Source:HGNC Symbol;Acc:18155]
Chr17_CNVR_130	34601	-1.11675	0.461131	0	Loss	Gain	17	74910298 to 74944898	gene is within region	-	-
Chr17_CNVR_130	34601	-1.11675	0.461131	0	Loss	Gain	17	74910298 to 74944898	gene is within region	COMT	Catechol O-methyltransferase [Source:UniProtKB/Swiss-Prot;Acc:A7MBI7]
Chr17_CNVR_130	34601	-1.11675	0.461131	0	Loss	Gain	17	74910298 to 74944898	region overlaps with right side of gene	ARVCF	armadillo repeat protein deleted in velo-cardio-facial syndrome [Source:RefSeq peptide;Acc:NP_001098850]
Chr17_CNVR_131	58821	-1.08397	0.471728	0	Loss	Gain	17	74946628 to 75005448	gene is within region	MIR185	bta-mir-185 [Source:miRBase;Acc:MI0009758]
Chr17_CNVR_131	58821	-1.08397	0.471728	0	Loss	Gain	17	74946628 to 75005448	gene is within region	C17H22orf25	hypothetical protein LOC518209 [Source:RefSeq peptide;Acc:NP_001030405]
Chr17_CNVR_131	58821	-1.08397	0.471728	0	Loss	Gain	17	74946628 to 75005448	gene is within region	C17H22orf25	-
Chr17_CNVR_131	58821	-1.08397	0.471728	0	Loss	Gain	17	74946628 to 75005448	gene is within region	-	-
Chr17_CNVR_131	58821	-1.08397	0.471728	0	Loss	Gain	17	74946628 to 75005448	gene is within region	DGCR8	Microprocessor complex subunit DGCR8 [Source:UniProtKB/Swiss-Prot;Acc:A6QR44]
Chr17_CNVR_131	58821	-1.08397	0.471728	0	Loss	Gain	17	74946628 to 75005448	gene is within region	MIR1306	bta-mir-1306 [Source:miRBase;Acc:MI0010479]
Chr17_CNVR_131	58821	-1.08397	0.471728	0	Loss	Gain	17	74946628 to 75005448	region overlaps with right side of gene	TRMT2A	tRNA methyltransferase 2 homolog A (S. cerevisiae) [Source:HGNC Symbol;Acc:24974]
Chr17_CNVR_132	8649	-1.00112	0.499612	1.34082e-219	Loss	Gain	17	75046104 to 75054752	region overlaps with left side of gene	-	zinc finger, DHHC-type containing 8 [Source:HGNC Symbol;Acc:18474]
Chr17_CNVR_132	8649	-1.00112	0.499612	1.34082e-219	Loss	Gain	17	75046104 to 75054752	region overlaps with right side of gene	-	-
Chr17_CNVR_135	8651	-0.960913	0.513732	1.87156e-205	Loss	Gain	17	75102328 to 75110978	gene is within region	LOC100299284	reticulon 4 receptor [Source:HGNC Symbol;Acc:18601]
Chr18_CNVR_21	10406	-0.820377	0.566294	1.4174e-172	Loss	Gain	18	13978570 to 13988975	region overlaps with left side of gene	CTU2	cytoplasmic tRNA 2-thiolation protein 2 [Source:RefSeq peptide;Acc:NP_001030521]
Chr18_CNVR_21	10406	-0.820377	0.566294	1.4174e-172	Loss	Gain	18	13978570 to 13988975	region overlaps with right side of gene	-	piezo-type mechanosensitive ion channel component 1 [Source:HGNC Symbol;Acc:28993]
Chr18_CNVR_22	10406	-0.855479	0.552682	4.15237e-185	Loss	Gain	18	14098712 to 14109117	region is within gene	-	core-binding factor, runt domain, alpha subunit 2; translocated to, 3 [Source:HGNC Symbol;Acc:1537]
Chr18_CNVR_23	9460	-0.836577	0.559971	2.63102e-162	Loss	Gain	18	14137498 to 14146957	region is within gene	-	core-binding factor, runt domain, alpha subunit 2; translocated to, 3 [Source:HGNC Symbol;Acc:1537]
Chr18_CNVR_2	9460	0.802563	1.7442	4.11998e-176	Gain	Loss	18	16107070 to 16116529	region is within gene	PHKB	phosphorylase kinase, beta [Source:HGNC Symbol;Acc:8927]
Chr18_CNVR_3	13244	1.15901	2.23304	0	Gain	Loss	18	21791584 to 21804827	region is within gene	CHD9	chromodomain helicase DNA binding protein 9 [Source:HGNC Symbol;Acc:25701]
Chr18_CNVR_5	10406	0.925044	1.89874	1.35411e-249	Gain	Loss	18	36845282 to 36855687	region overlaps with right side of gene	NFAT5	nuclear factor of activated T-cells 5, tonicity-responsive [Source:HGNC Symbol;Acc:7774]
Chr18_CNVR_6	12298	0.846212	1.79777	2.60622e-251	Gain	Loss	18	36876500 to 36888797	region is within gene	NFAT5	nuclear factor of activated T-cells 5, tonicity-responsive [Source:HGNC Symbol;Acc:7774]
Chr18_CNVR_25	30272	-1.32934	0.39795	0	Loss	Gain	18	51751404 to 51781675	region overlaps with left side of gene	-	-
Chr18_CNVR_26	11352	-0.841299	0.558141	3.39577e-196	Loss	Gain	18	56670604 to 56681955	region overlaps with left side of gene	PNKP	bifunctional polynucleotide phosphatase/kinase [Source:RefSeq peptide;Acc:NP_001076991]
Chr18_CNVR_26	11352	-0.841299	0.558141	3.39577e-196	Loss	Gain	18	56670604 to 56681955	gene is within region	AKT1S1	proline-rich AKT1 substrate 1 [Source:RefSeq peptide;Acc:NP_001076903]
Chr18_CNVR_26	11352	-0.841299	0.558141	3.39577e-196	Loss	Gain	18	56670604 to 56681955	region overlaps with right side of gene	TBC1D17	TBC1 domain family member 17 [Source:RefSeq peptide;Acc:NP_001095482]
Chr18_CNVR_7	103114	1.22144	2.3318	0	Gain	Loss	18	57604306 to 57707419	gene is within region	-	-
Chr18_CNVR_7	103114	1.22144	2.3318	0	Gain	Loss	18	57604306 to 57707419	gene is within region	-	-
Chr18_CNVR_7	103114	1.22144	2.3318	0	Gain	Loss	18	57604306 to 57707419	gene is within region	-	-
Chr18_CNVR_7	103114	1.22144	2.3318	0	Gain	Loss	18	57604306 to 57707419	gene is within region	-	-
Chr18_CNVR_8	17974	1.4276	2.68998	0	Gain	Loss	18	58468004 to 58485977	region overlaps with right side of gene	BOSTAUV1R415	-
Chr18_CNVR_9	10406	0.840582	1.79077	1.98455e-210	Gain	Loss	18	58488816 to 58499221	gene is within region	BOSTAUV1R416	vomeronasal 1 receptor 4 [Source:HGNC Symbol;Acc:19871]
Chr18_CNVR_10	16082	1.4041	2.64652	0	Gain	Loss	18	58565442 to 58581523	gene is within region	BOSTAUV1R419	Uncharacterized protein [Source:UniProtKB/TrEMBL;Acc:F1ML07]
Chr18_CNVR_28	39732	-4.24176	0.0528571	0	Loss	Gain	18	61652240 to 61691971	gene is within region	-	-
Chr18_CNVR_12	16082	2.70546	6.52268	0	Gain	Loss	18	61703324 to 61719405	gene is within region	LOC510904	hypothetical protein LOC510904 [Source:RefSeq peptide;Acc:NP_001096710]
Chr18_CNVR_34	11352	-0.875472	0.545075	1.22783e-209	Loss	Gain	18	62474314 to 62485665	region overlaps with left side of gene	NAT14	N-acetyltransferase 14 [Source:UniProtKB/Swiss-Prot;Acc:Q3MHZ1]
Chr18_CNVR_34	11352	-0.875472	0.545075	1.22783e-209	Loss	Gain	18	62474314 to 62485665	gene is within region	ZNF628	zinc finger protein 628 [Source:HGNC Symbol;Acc:28054]
Chr18_CNVR_35	14190	-1.59319	0.331439	0	Loss	Gain	18	63215032 to 63229221	region overlaps with left side of gene	-	-
Chr18_CNVR_35	14190	-1.59319	0.331439	0	Loss	Gain	18	63215032 to 63229221	gene is within region	-	-
Chr18_CNVR_36	19866	-1.7797	0.291244	0	Loss	Gain	18	63255710 to 63275575	gene is within region	-	Uncharacterized protein [Source:UniProtKB/TrEMBL;Acc:E1B764]
Chr18_CNVR_37	26488	-2.36917	0.193557	0	Loss	Gain	18	63303010 to 63329497	gene is within region	-	-
Chr18_CNVR_38	20812	-2.02761	0.245261	0	Loss	Gain	18	63331390 to 63352201	region overlaps with right side of gene	LOC617702	-
Chr19_CNVR_7	9580	0.842776	1.7935	7.86698e-195	Gain	Loss	19	18515746 to 18525325	region is within gene	SUZ12	suppressor of zeste 12 homolog (Drosophila) [Source:HGNC Symbol;Acc:17101]
Chr19_CNVR_8	10538	0.841087	1.7914	2.49572e-213	Gain	Loss	19	18532990 to 18543527	region is within gene	SUZ12	suppressor of zeste 12 homolog (Drosophila) [Source:HGNC Symbol;Acc:17101]
Chr19_CNVR_9	11496	1.06638	2.09418	0	Gain	Loss	19	19074260 to 19085755	region is within gene	NF1	neurofibromin 1 [Source:RefSeq peptide;Acc:NP_001116200]
Chr19_CNVR_10	9580	0.977263	1.96873	2.10057e-253	Gain	Loss	19	19123118 to 19132697	region is within gene	NF1	neurofibromin 1 [Source:RefSeq peptide;Acc:NP_001116200]
Chr19_CNVR_11	74724	1.54848	2.9251	0	Gain	Loss	19	19796592 to 19871315	region is within gene	NOS2	nitric oxide synthase, inducible [Source:RefSeq peptide;Acc:NP_001070267]
Chr19_CNVR_12	12454	1.10895	2.15688	0	Gain	Loss	19	19877064 to 19889517	region is within gene	NOS2	nitric oxide synthase, inducible [Source:RefSeq peptide;Acc:NP_001070267]
Chr19_CNVR_13	10538	1.07448	2.10596	0	Gain	Loss	19	19906762 to 19917299	region is within gene	NOS2	nitric oxide synthase, inducible [Source:RefSeq peptide;Acc:NP_001070267]
Chr19_CNVR_11	74724	1.54848	2.9251	0	Gain	Loss	19	19796592 to 19871315	region overlaps with right side of gene	LOC783343	ULBP27 [Source:UniProtKB/TrEMBL;Acc:Q09YM1]
Chr19_CNVR_12	12454	1.10895	2.15688	0	Gain	Loss	19	19877064 to 19889517	region overlaps with right side of gene	LOC786299	-
Chr19_CNVR_14	18202	0.967135	1.95495	0	Gain	Loss	19	24617248 to 24635449	gene is within region	LOC617122	-
Chr19_CNVR_16	9580	0.916975	1.88815	1.39545e-226	Gain	Loss	19	38845464 to 38855043	region is within gene	SKAP1	src kinase associated phosphoprotein 1 [Source:HGNC Symbol;Acc:15605]
Chr19_CNVR_22	12454	-1.33747	0.395713	0	Loss	Gain	19	43915200 to 43927653	gene is within region	-	U2 spliceosomal RNA [Source:RFAM;Acc:RF00004]
Chr19_CNVR_23	9580	-0.787009	0.579544	2.18242e-146	Loss	Gain	19	51860852 to 51870431	region overlaps with right side of gene	ACTB	Actin, cytoplasmic 2Actin, cytoplasmic 2, N-terminally processed [Source:UniProtKB/Swiss-Prot;Acc:P63258]
Chr19_CNVR_23	9580	-0.787009	0.579544	2.18242e-146	Loss	Gain	19	51860852 to 51870431	gene is within region	-	-
Chr19_CNVR_24	9580	-0.823997	0.564875	3.74538e-158	Loss	Gain	19	54383266 to 54392845	region is within gene	LOC788092	dynein, axonemal, heavy chain 17 [Source:HGNC Symbol;Acc:2946]
Chr19_CNVR_25	12454	-0.896008	0.537371	1.43047e-235	Loss	Gain	19	57803326 to 57815779	region is within gene	TTYH2	tweety 2 [Source:RefSeq peptide;Acc:NP_001099096]
Chr20_CNVR_3	9647	-0.819491	0.566642	3.62822e-173	Loss	Gain	20	429292 to 438938	region is within gene	SLIT3	slit homolog 3 (Drosophila) [Source:HGNC Symbol;Acc:11087]
Chr20_CNVR_4	8769	-0.857054	0.552079	3.80403e-170	Loss	Gain	20	465250 to 474018	region is within gene	SLIT3	slit homolog 3 (Drosophila) [Source:HGNC Symbol;Acc:11087]
Chr20_CNVR_1	9647	0.885411	1.84729	1.02557e-209	Gain	Loss	20	16924786 to 16934432	region is within gene	IPO11	importin 11 [Source:HGNC Symbol;Acc:20628]
Chr20_CNVR_5	8771	-0.806652	0.571707	2.1815e-153	Loss	Gain	20	58788380 to 58797150	region is within gene	TRIO	triple functional domain (PTPRF interacting) [Source:RefSeq peptide;Acc:NP_001095682]
Chr20_CNVR_6	15787	-0.85573	0.552586	8.99893e-304	Loss	Gain	20	62334968 to 62350754	region is within gene	CTNND2	catenin (cadherin-associated protein), delta 2 (neural plakophilin-related arm-repeat protein) [Source:HGNC Symbol;Acc:2516]
Chr20_CNVR_6	15787	-0.85573	0.552586	8.99893e-304	Loss	Gain	20	62334968 to 62350754	gene is within region	-	U6 spliceosomal RNA [Source:RFAM;Acc:RF00026]
Chr20_CNVR_7	20171	-0.915351	0.530215	0	Loss	Gain	20	66577018 to 66597188	region is within gene	PAPD7	DNA polymerase sigma [Source:RefSeq peptide;Acc:NP_001153629]
Chr20_CNVR_11	17539	-0.874868	0.545304	0	Loss	Gain	20	69455332 to 69472870	region overlaps with right side of gene	IRX1	iroquois homeobox 1 [Source:HGNC Symbol;Acc:14358]
Chr20_CNVR_17	44727	-0.952162	0.516857	0	Loss	Gain	20	70897996 to 70942722	gene is within region	IRX4	iroquois-class homeodomain protein IRX-4 [Source:RefSeq peptide;Acc:NP_001091936]
Chr20_CNVR_19	31573	-1.01246	0.495699	0	Loss	Gain	20	70980434 to 71012006	gene is within region	NDUFS6	NADH dehydrogenase [ubiquinone] iron-sulfur protein 6, mitochondrial [Source:UniProtKB/Swiss-Prot;Acc:P23934]
Chr20_CNVR_19	31573	-1.01246	0.495699	0	Loss	Gain	20	70980434 to 71012006	gene is within region	MRPL36	mitochondrial ribosomal protein L36 [Source:HGNC Symbol;Acc:14490]
Chr20_CNVR_22	52621	-1.03586	0.487725	0	Loss	Gain	20	71090936 to 71143556	region overlaps with right side of gene	LPCAT1	lysophosphatidylcholine acyltransferase 1 [Source:HGNC Symbol;Acc:25718]
Chr20_CNVR_23	35079	-1.05492	0.481322	0	Loss	Gain	20	71144434 to 71179512	region overlaps with left side of gene	LPCAT1	lysophosphatidylcholine acyltransferase 1 [Source:HGNC Symbol;Acc:25718]
Chr20_CNVR_24	21049	-1.08889	0.470123	0	Loss	Gain	20	71180390 to 71201438	region overlaps with right side of gene	-	solute carrier family 6 (neurotransmitter transporter, dopamine), member 3 [Source:HGNC Symbol;Acc:11049]
Chr20_CNVR_25	60513	-1.02491	0.49144	0	Loss	Gain	20	71202316 to 71262828	region overlaps with left side of gene	-	solute carrier family 6 (neurotransmitter transporter, dopamine), member 3 [Source:HGNC Symbol;Acc:11049]
Chr20_CNVR_25	60513	-1.02491	0.49144	0	Loss	Gain	20	71202316 to 71262828	gene is within region	CLPTM1L	cleft lip and palate transmembrane protein 1-like protein [Source:RefSeq peptide;Acc:NP_001075895]
Chr20_CNVR_26	31573	-1.07452	0.474827	0	Loss	Gain	20	71276860 to 71308432	region overlaps with left side of gene	TERT	telomerase reverse transcriptase [Source:RefSeq peptide;Acc:NP_001039707]
Chr20_CNVR_26	31573	-1.07452	0.474827	0	Loss	Gain	20	71276860 to 71308432	gene is within region	-	solute carrier family 6, member 18 [Source:HGNC Symbol;Acc:26441]
Chr20_CNVR_26	31573	-1.07452	0.474827	0	Loss	Gain	20	71276860 to 71308432	region overlaps with right side of gene	SLC6A18	solute carrier family 6 (neutral amino acid transporter), member 19 [Source:HGNC Symbol;Acc:27960]
Chr20_CNVR_27	36833	-1.0253	0.49131	0	Loss	Gain	20	71318080 to 71354912	region overlaps with left side of gene	SLC6A18	solute carrier family 6 (neutral amino acid transporter), member 19 [Source:HGNC Symbol;Acc:27960]
Chr20_CNVR_29	41219	-1.03838	0.486873	0	Loss	Gain	20	71381224 to 71422442	gene is within region	-	solute carrier family 12 (potassium/chloride transporters), member 7 [Source:HGNC Symbol;Acc:10915]
Chr20_CNVR_30	23679	-1.19226	0.437617	0	Loss	Gain	20	71423320 to 71446998	gene is within region	NKD2	-
Chr20_CNVR_31	23679	-1.04598	0.484317	0	Loss	Gain	20	71448752 to 71472430	gene is within region	-	-
Chr20_CNVR_32	12277	-0.972982	0.509452	1.51863e-293	Loss	Gain	20	71474186 to 71486462	gene is within region	-	Uncharacterized protein [Source:UniProtKB/TrEMBL;Acc:F1N3A7]
Chr20_CNVR_33	29817	-0.8861	0.541075	0	Loss	Gain	20	71488218 to 71518034	gene is within region	TRIP13	thyroid hormone receptor interactor 13 [Source:HGNC Symbol;Acc:12307]
Chr20_CNVR_33	29817	-0.8861	0.541075	0	Loss	Gain	20	71488218 to 71518034	region overlaps with right side of gene	BRD9	Uncharacterized protein [Source:UniProtKB/TrEMBL;Acc:F1N3J5]
Chr20_CNVR_34	9647	-0.890362	0.539479	2.06892e-199	Loss	Gain	20	71557500 to 71567146	region overlaps with right side of gene	TPPP	Tubulin polymerization-promoting protein [Source:UniProtKB/Swiss-Prot;Acc:Q27957]
Chr20_CNVR_35	9647	-0.883648	0.541995	6.961e-197	Loss	Gain	20	71612752 to 71622398	region is within gene	CEP72	centrosomal protein 72kDa [Source:HGNC Symbol;Acc:25547]
Chr20_CNVR_38	9647	-0.807646	0.571313	7.00935e-169	Loss	Gain	20	71759210 to 71768856	region overlaps with right side of gene	EXOC3	Exocyst complex component 3 [Source:UniProtKB/Swiss-Prot;Acc:Q0V8C2]
Chr21_CNVR_8	30905	-1.58622	0.333043	0	Loss	Gain	21	9610131 to 9641035	gene is within region	-	-
Chr21_CNVR_9	21191	-1.23611	0.424517	0	Loss	Gain	21	20088693 to 20109883	region overlaps with left side of gene	-	-
Chr21_CNVR_9	21191	-1.23611	0.424517	0	Loss	Gain	21	20088693 to 20109883	region is within gene	MGC148762	hypothetical protein LOC522763 [Source:RefSeq peptide;Acc:NP_001095539]
Chr21_CNVR_10	16777	-1.18089	0.44108	0	Loss	Gain	21	20125779 to 20142555	region is within gene	MGC148762	hypothetical protein LOC522763 [Source:RefSeq peptide;Acc:NP_001095539]
Chr21_CNVR_10	16777	-1.18089	0.44108	0	Loss	Gain	21	20125779 to 20142555	gene is within region	LOC512440	hypothetical protein LOC512440 [Source:RefSeq peptide;Acc:NP_001095426]
Chr21_CNVR_11	9713	-1.22446	0.427959	0	Loss	Gain	21	20564629 to 20574341	gene is within region	-	-
Chr21_CNVR_16	8831	-0.96978	0.510584	4.96858e-208	Loss	Gain	21	33595943 to 33604773	region is within gene	CSPG4	chondroitin sulfate proteoglycan 4 [Source:HGNC Symbol;Acc:2466]
Chr21_CNVR_17	9713	-0.793779	0.576831	1.31816e-163	Loss	Gain	21	34266141 to 34275853	region is within gene	CSK	Tyrosine-protein kinase CSK [Source:UniProtKB/Swiss-Prot;Acc:Q0VBZ0]
Chr21_CNVR_1	13245	1.08852	2.12656	0	Gain	Loss	21	37111167 to 37124411	region is within gene	NOVA1	neuro-oncological ventral antigen 1 [Source:RefSeq peptide;Acc:NP_001094620]
Chr21_CNVR_2	14127	1.04065	2.05716	0	Gain	Loss	21	37127061 to 37141187	region is within gene	NOVA1	neuro-oncological ventral antigen 1 [Source:RefSeq peptide;Acc:NP_001094620]
Chr21_CNVR_4	13245	0.85739	1.81176	4.55572e-282	Gain	Loss	21	49704513 to 49717757	region is within gene	CTAGE5	CTAGE family, member 5 [Source:RefSeq peptide;Acc:NP_001069067]
Chr21_CNVR_20	8829	-0.81379	0.568885	2.20628e-155	Loss	Gain	21	65884605 to 65893433	region is within gene	LOC790268	B-cell CLL/lymphoma 11B (zinc finger protein) [Source:HGNC Symbol;Acc:13222]
Chr21_CNVR_21	12361	-0.849235	0.555079	5.46361e-233	Loss	Gain	21	66181293 to 66193653	region is within gene	CCDC85C	coiled-coil domain containing 85C [Source:RefSeq peptide;Acc:NP_001138470]
Chr21_CNVR_22	12363	-0.880335	0.543241	1.61149e-247	Loss	Gain	21	66219261 to 66231623	region is within gene	CCDC85C	coiled-coil domain containing 85C [Source:RefSeq peptide;Acc:NP_001138470]
Chr21_CNVR_24	9713	-0.871267	0.546667	1.38922e-191	Loss	Gain	21	66319041 to 66328753	region overlaps with right side of gene	-	Uncharacterized protein [Source:UniProtKB/TrEMBL;Acc:F1MVU6]
Chr21_CNVR_25	9713	-0.857513	0.551903	1.5573e-186	Loss	Gain	21	66703145 to 66712857	region is within gene	EVL	Enah/Vasp-like [Source:HGNC Symbol;Acc:20234]
Chr21_CNVR_26	12363	-0.925437	0.526521	5.91906e-269	Loss	Gain	21	66727869 to 66740231	region overlaps with left side of gene	EVL	Enah/Vasp-like [Source:HGNC Symbol;Acc:20234]
Chr21_CNVR_25	9713	-0.857513	0.551903	1.5573e-186	Loss	Gain	21	66703145 to 66712857	gene is within region	MIR342	bta-mir-342 [Source:miRBase;Acc:MI0005059]
Chr21_CNVR_27	9713	-1.00073	0.499746	1.59556e-240	Loss	Gain	21	66958333 to 66968045	region is within gene	WDR25	WD repeat domain 25 [Source:HGNC Symbol;Acc:21064]
Chr21_CNVR_28	10597	-0.88387	0.541912	6.87004e-214	Loss	Gain	21	67088133 to 67098729	region is within gene	BEGAIN	brain-enriched guanylate kinase-associated homolog (rat) [Source:HGNC Symbol;Acc:24163]
Chr21_CNVR_30	14129	-0.834548	0.560759	3.23992e-258	Loss	Gain	21	68884155 to 68898283	region is within gene	TECPR2	tectonin beta-propeller repeat containing 2 [Source:HGNC Symbol;Acc:19957]
Chr21_CNVR_31	16777	-1.00895	0.496908	0	Loss	Gain	21	70336691 to 70353467	region overlaps with left side of gene	-	kinesin family member 26A [Source:HGNC Symbol;Acc:20226]
Chr21_CNVR_35	17659	-0.989334	0.50371	0	Loss	Gain	21	70817043 to 70834701	region overlaps with right side of gene	-	inverted formin, FH2 and WH2 domain containing [Source:HGNC Symbol;Acc:23791]
Chr21_CNVR_36	22957	-0.925361	0.526549	0	Loss	Gain	21	70861193 to 70884149	region overlaps with left side of gene	ADSSL1	Adenylosuccinate synthetase isozyme 1 [Source:UniProtKB/Swiss-Prot;Acc:A5PJR4]
Chr21_CNVR_36	22957	-0.925361	0.526549	0	Loss	Gain	21	70861193 to 70884149	gene is within region	SIVA1	SIVA1, apoptosis-inducing factor [Source:HGNC Symbol;Acc:17712]
Chr21_CNVR_36	22957	-0.925361	0.526549	0	Loss	Gain	21	70861193 to 70884149	region overlaps with right side of gene	-	v-akt murine thymoma viral oncogene homolog 1 [Source:HGNC Symbol;Acc:391]
Chr21_CNVR_37	13245	-0.862745	0.549905	3.26449e-256	Loss	Gain	21	70923003 to 70936247	region is within gene	-	KIAA0284 [Source:HGNC Symbol;Acc:20362]
Chr21_CNVR_38	28255	-0.890973	0.53925	0	Loss	Gain	21	70954791 to 70983045	region is within gene	-	KIAA0284 [Source:HGNC Symbol;Acc:20362]
Chr21_CNVR_40	14129	-0.969461	0.510697	0	Loss	Gain	21	71148167 to 71162295	region overlaps with left side of gene	JAG2	jagged 2 [Source:HGNC Symbol;Acc:6189]
Chr21_CNVR_40	14129	-0.969461	0.510697	0	Loss	Gain	21	71148167 to 71162295	region overlaps with right side of gene	NUDT14	Uridine diphosphate glucose pyrophosphatase [Source:UniProtKB/Swiss-Prot;Acc:Q05B60]
Chr21_CNVR_41	8831	-0.94639	0.518929	6.37349e-200	Loss	Gain	21	71185253 to 71194083	region overlaps with right side of gene	BRF1	BRF1 homolog, subunit of RNA polymerase III transcription initiation factor IIIB (S. cerevisiae) [Source:HGNC Symbol;Acc:11551]
Chr21_CNVR_42	12361	-0.89764	0.536764	1.07329e-255	Loss	Gain	21	71194967 to 71207327	region is within gene	BRF1	BRF1 homolog, subunit of RNA polymerase III transcription initiation factor IIIB (S. cerevisiae) [Source:HGNC Symbol;Acc:11551]
Chr21_CNVR_43	11479	-0.955182	0.515777	3.24153e-263	Loss	Gain	21	71221457 to 71232935	region is within gene	BRF1	BRF1 homolog, subunit of RNA polymerase III transcription initiation factor IIIB (S. cerevisiae) [Source:HGNC Symbol;Acc:11551]
Chr21_CNVR_44	11479	-0.961491	0.513526	4.65613e-266	Loss	Gain	21	71233819 to 71245297	region overlaps with left side of gene	BRF1	BRF1 homolog, subunit of RNA polymerase III transcription initiation factor IIIB (S. cerevisiae) [Source:HGNC Symbol;Acc:11551]
Chr21_CNVR_41	8831	-0.94639	0.518929	6.37349e-200	Loss	Gain	21	71185253 to 71194083	region overlaps with right side of gene	-	-
Chr21_CNVR_42	12361	-0.89764	0.536764	1.07329e-255	Loss	Gain	21	71194967 to 71207327	region is within gene	-	-
Chr21_CNVR_43	11479	-0.955182	0.515777	3.24153e-263	Loss	Gain	21	71221457 to 71232935	region is within gene	-	-
Chr21_CNVR_44	11479	-0.961491	0.513526	4.65613e-266	Loss	Gain	21	71233819 to 71245297	region is within gene	-	-
Chr21_CNVR_45	8831	-0.934494	0.523226	8.00589e-196	Loss	Gain	21	71268255 to 71277085	region is within gene	-	-
Chr21_CNVR_46	22075	-0.961417	0.513552	0	Loss	Gain	21	71312405 to 71334479	region is within gene	-	-
Chr21_CNVR_47	15011	-1.04022	0.486254	0	Loss	Gain	21	71341545 to 71356555	region is within gene	-	-
Chr21_CNVR_42	12361	-0.89764	0.536764	1.07329e-255	Loss	Gain	21	71194967 to 71207327	gene is within region	BTBD6	BTB/POZ domain-containing protein 6 [Source:RefSeq peptide;Acc:NP_001098520]
Chr21_CNVR_46	22075	-0.961417	0.513552	0	Loss	Gain	21	71312405 to 71334479	region overlaps with left side of gene	LOC100299595	phosphofurin acidic cluster sorting protein 2 [Source:HGNC Symbol;Acc:23794]
Chr21_CNVR_47	15011	-1.04022	0.486254	0	Loss	Gain	21	71341545 to 71356555	region overlaps with right side of gene	-	metastasis associated 1 [Source:HGNC Symbol;Acc:7410]
Chr21_CNVR_48	10597	-0.863683	0.549548	9.07002e-206	Loss	Gain	21	71397173 to 71407769	region overlaps with left side of gene	LOC100336536	chromosome 14 open reading frame 80 [Source:HGNC Symbol;Acc:20127]
Chr21_CNVR_48	10597	-0.863683	0.549548	9.07002e-206	Loss	Gain	21	71397173 to 71407769	gene is within region	-	farnesyl diphosphate synthase [Source:HGNC Symbol;Acc:3631]
Chr21_CNVR_49	12361	-0.849618	0.554932	3.63068e-233	Loss	Gain	21	71408653 to 71421013	gene is within region	LOC100299951	transmembrane protein 121 [Source:HGNC Symbol;Acc:20511]
Chr21_CNVR_50	13245	-1.10204	0.465858	0	Loss	Gain	21	71442207 to 71455451	gene is within region	LOC100298308	-
Chr21_CNVR_51	11479	-0.874054	0.545612	2.99728e-227	Loss	Gain	21	71505783 to 71517261	gene is within region	-	-
Chr22_CNVR_6	14095	-0.85666	0.55223	1.04505e-269	Loss	Gain	22	50534602 to 50548696	region overlaps with right side of gene	CACNA2D2	calcium channel, voltage-dependent, alpha 2/delta subunit 2 [Source:HGNC Symbol;Acc:1400]
Chr22_CNVR_7	9691	-0.808904	0.570815	7.0367e-169	Loss	Gain	22	50559270 to 50568960	gene is within region	TMEM115	Transmembrane protein 115 [Source:UniProtKB/Swiss-Prot;Acc:A4FUB8]
Chr22_CNVR_7	9691	-0.808904	0.570815	7.0367e-169	Loss	Gain	22	50559270 to 50568960	gene is within region	CYB561D2	Cytochrome b561 domain-containing protein 2 [Source:UniProtKB/Swiss-Prot;Acc:Q5E965]
Chr22_CNVR_7	9691	-0.808904	0.570815	7.0367e-169	Loss	Gain	22	50559270 to 50568960	region overlaps with right side of gene	NPRL2	Nitrogen permease regulator 2-like protein [Source:UniProtKB/Swiss-Prot;Acc:Q5E9U9]
Chr22_CNVR_8	8809	-0.84938	0.555023	6.05875e-167	Loss	Gain	22	50569842 to 50578650	region overlaps with left side of gene	NPRL2	Nitrogen permease regulator 2-like protein [Source:UniProtKB/Swiss-Prot;Acc:Q5E9U9]
Chr22_CNVR_8	8809	-0.84938	0.555023	6.05875e-167	Loss	Gain	22	50569842 to 50578650	gene is within region	ZMYND10	zinc finger MYND domain-containing protein 10 [Source:RefSeq peptide;Acc:NP_001035638]
Chr22_CNVR_9	8811	-0.858815	0.551405	4.54545e-170	Loss	Gain	22	50583056 to 50591866	region overlaps with left side of gene	RASSF1	ras association domain-containing protein 1 [Source:RefSeq peptide;Acc:NP_001068910]
Chr22_CNVR_9	8811	-0.858815	0.551405	4.54545e-170	Loss	Gain	22	50583056 to 50591866	gene is within region	-	tumor suppressor candidate 2 [Source:HGNC Symbol;Acc:17034]
Chr22_CNVR_10	17619	-0.887757	0.540454	0	Loss	Gain	22	50682610 to 50700228	region overlaps with left side of gene	GNAI2	guanine nucleotide-binding protein G(i) subunit alpha-2 [Source:RefSeq peptide;Acc:NP_001094510]
Chr22_CNVR_11	17621	-0.948546	0.518155	0	Loss	Gain	22	50711682 to 50729302	region overlaps with left side of gene	SLC38A3	sodium-coupled neutral amino acid transporter 3 [Source:RefSeq peptide;Acc:NP_001035576]
Chr22_CNVR_11	17621	-0.948546	0.518155	0	Loss	Gain	22	50711682 to 50729302	gene is within region	GNAT1	Guanine nucleotide-binding protein G(t) subunit alpha-1 [Source:UniProtKB/Swiss-Prot;Acc:P04695]
Chr22_CNVR_12	11453	-0.900927	0.535543	8.1898e-239	Loss	Gain	22	51808528 to 51819980	region overlaps with left side of gene	-	cadherin, EGF LAG seven-pass G-type receptor 3 (flamingo homolog, Drosophila) [Source:HGNC Symbol;Acc:3230]
Chr22_CNVR_12	11453	-0.900927	0.535543	8.1898e-239	Loss	Gain	22	51808528 to 51819980	gene is within region	-	-
Chr22_CNVR_13	10573	-0.883845	0.541921	1.07034e-213	Loss	Gain	22	56790582 to 56801154	region is within gene	PLXND1	plexin D1 [Source:HGNC Symbol;Acc:9107]
Chr22_CNVR_21	13215	-0.939888	0.521273	3.84484e-295	Loss	Gain	22	58984272 to 58997486	region overlaps with right side of gene	-	fibulin 2 [Source:HGNC Symbol;Acc:3601]
Chr22_CNVR_22	15857	-0.913261	0.530984	0	Loss	Gain	22	59016870 to 59032726	region is within gene	-	fibulin 2 [Source:HGNC Symbol;Acc:3601]
Chr22_CNVR_24	13215	-0.849406	0.555013	2.19761e-249	Loss	Gain	22	59160472 to 59173686	region overlaps with right side of gene	NUP210	nucleoporin 210kDa [Source:HGNC Symbol;Acc:30052]
Chr22_CNVR_25	21145	-0.874901	0.545291	0	Loss	Gain	22	59174568 to 59195712	region is within gene	NUP210	nucleoporin 210kDa [Source:HGNC Symbol;Acc:30052]
Chr22_CNVR_26	8811	-0.808249	0.571075	1.68326e-153	Loss	Gain	22	59197474 to 59206284	region is within gene	NUP210	nucleoporin 210kDa [Source:HGNC Symbol;Acc:30052]
Chr22_CNVR_27	16739	-0.917605	0.529387	0	Loss	Gain	22	59207166 to 59223904	region is within gene	NUP210	nucleoporin 210kDa [Source:HGNC Symbol;Acc:30052]
Chr22_CNVR_28	25549	-0.972421	0.50965	0	Loss	Gain	22	59225666 to 59251214	region overlaps with left side of gene	NUP210	nucleoporin 210kDa [Source:HGNC Symbol;Acc:30052]
Chr22_CNVR_35	14977	-1.00225	0.499222	0	Loss	Gain	22	59465298 to 59480274	region is within gene	IQSEC1	IQ motif and Sec7 domain 1 [Source:HGNC Symbol;Acc:29112]
Chr22_CNVR_36	14977	-0.97855	0.507489	0	Loss	Gain	22	59481156 to 59496132	region is within gene	IQSEC1	IQ motif and Sec7 domain 1 [Source:HGNC Symbol;Acc:29112]
Chr22_CNVR_37	8811	-0.825364	0.56434	4.66512e-159	Loss	Gain	22	59497014 to 59505824	region is within gene	IQSEC1	IQ motif and Sec7 domain 1 [Source:HGNC Symbol;Acc:29112]
Chr22_CNVR_38	8811	-0.970769	0.510234	3.94866e-208	Loss	Gain	22	59507586 to 59516396	region is within gene	IQSEC1	IQ motif and Sec7 domain 1 [Source:HGNC Symbol;Acc:29112]
Chr22_CNVR_39	22025	-0.950063	0.51761	0	Loss	Gain	22	59526088 to 59548112	region is within gene	IQSEC1	IQ motif and Sec7 domain 1 [Source:HGNC Symbol;Acc:29112]
Chr22_CNVR_41	8811	-0.929547	0.525023	6.3313e-194	Loss	Gain	22	59963944 to 59972754	region overlaps with left side of gene	RPN1	dolichyl-diphosphooligosaccharide--protein glycosyltransferase subunit 1 [Source:RefSeq peptide;Acc:NP_001076074]
Chr22_CNVR_42	14095	-0.997939	0.500715	0	Loss	Gain	22	60019448 to 60033542	region overlaps with left side of gene	GATA2	GATA binding protein 2 [Source:HGNC Symbol;Acc:4171]
Chr22_CNVR_44	10571	-1.02621	0.490997	1.36977e-272	Loss	Gain	22	60061736 to 60072306	region overlaps with right side of gene	EEFSEC	selenocysteine-specific elongation factor [Source:RefSeq peptide;Acc:NP_001076933]
Chr22_CNVR_45	22907	-0.941574	0.520665	0	Loss	Gain	22	60083760 to 60106666	region is within gene	EEFSEC	selenocysteine-specific elongation factor [Source:RefSeq peptide;Acc:NP_001076933]
Chr22_CNVR_46	24667	-0.962912	0.51302	0	Loss	Gain	22	60107548 to 60132214	region is within gene	EEFSEC	selenocysteine-specific elongation factor [Source:RefSeq peptide;Acc:NP_001076933]
Chr22_CNVR_47	26429	-0.874402	0.54548	0	Loss	Gain	22	60139264 to 60165692	region is within gene	EEFSEC	selenocysteine-specific elongation factor [Source:RefSeq peptide;Acc:NP_001076933]
Chr22_CNVR_49	20263	-0.905131	0.533984	0	Loss	Gain	22	60445852 to 60466114	region is within gene	MGLL	monoglyceride lipase [Source:HGNC Symbol;Acc:17038]
Chr22_CNVR_50	22025	-0.944931	0.519454	0	Loss	Gain	22	60466996 to 60489020	region is within gene	MGLL	monoglyceride lipase [Source:HGNC Symbol;Acc:17038]
Chr22_CNVR_55	10573	-0.867985	0.547911	2.49652e-207	Loss	Gain	22	61119816 to 61130388	region overlaps with left side of gene	C3H3orf22	Uncharacterized protein C3orf22 homolog [Source:UniProtKB/Swiss-Prot;Acc:Q32PB5]
Chr22_CNVR_55	10573	-0.867985	0.547911	2.49652e-207	Loss	Gain	22	61119816 to 61130388	gene is within region	CHST13	carbohydrate sulfotransferase 13 [Source:RefSeq peptide;Acc:NP_001095549]
Chr22_CNVR_56	8809	-0.862006	0.550187	3.95693e-171	Loss	Gain	22	61138318 to 61147126	region is within gene	-	urocanase domain containing 1 [Source:HGNC Symbol;Acc:26444]
Chr22_CNVR_57	9691	-0.83663	0.55995	8.17541e-179	Loss	Gain	22	61154176 to 61163866	region overlaps with left side of gene	-	urocanase domain containing 1 [Source:HGNC Symbol;Acc:26444]
Chr22_CNVR_58	24667	-0.956546	0.515289	0	Loss	Gain	22	61173558 to 61198224	region overlaps with left side of gene	ZXDC	ZXD family zinc finger C [Source:HGNC Symbol;Acc:28160]
Chr22_CNVR_58	24667	-0.956546	0.515289	0	Loss	Gain	22	61173558 to 61198224	region overlaps with right side of gene	-	solute carrier family 41, member 3 [Source:HGNC Symbol;Acc:31046]
Chr22_CNVR_59	8811	-0.980074	0.506954	2.31151e-211	Loss	Gain	22	61213202 to 61222012	region overlaps with right side of gene	ALDH1L1	10-formyltetrahydrofolate dehydrogenase [Source:RefSeq peptide;Acc:NP_001096557]
Chr22_CNVR_60	12335	-1.00298	0.498968	3.04631e-306	Loss	Gain	22	61223774 to 61236108	region is within gene	ALDH1L1	10-formyltetrahydrofolate dehydrogenase [Source:RefSeq peptide;Acc:NP_001096557]
Chr22_CNVR_61	8811	-0.879339	0.543616	6.46386e-177	Loss	Gain	22	61244918 to 61253728	region overlaps with left side of gene	ALDH1L1	10-formyltetrahydrofolate dehydrogenase [Source:RefSeq peptide;Acc:NP_001096557]
Chr23_CNVR_19	22950	-1.04638	0.484183	0	Loss	Gain	23	7080994 to 7103943	region is within gene	TAP2	transporter 2, ATP-binding cassette, sub-family B [Source:RefSeq peptide;Acc:NP_001040087]
Chr23_CNVR_19	22950	-1.04638	0.484183	0	Loss	Gain	23	7080994 to 7103943	gene is within region	-	Uncharacterized protein [Source:UniProtKB/TrEMBL;Acc:E1BJS0]
Chr23_CNVR_20	10098	-0.841874	0.557919	1.04691e-180	Loss	Gain	23	7831918 to 7842015	region overlaps with right side of gene	LEMD2	LEM domain containing 2 [Source:HGNC Symbol;Acc:21244]
Chr23_CNVR_21	9180	-0.813391	0.569043	3.64335e-155	Loss	Gain	23	7866802 to 7875981	region overlaps with left side of gene	MLN	promotilin precursor [Source:RefSeq peptide;Acc:NP_776363]
Chr23_CNVR_22	10098	-0.907655	0.533051	6.85851e-205	Loss	Gain	23	8132104 to 8142201	region is within gene	-	glutamate receptor, metabotropic 4 [Source:HGNC Symbol;Acc:4596]
Chr23_CNVR_23	18360	-0.900675	0.535636	0	Loss	Gain	23	8143120 to 8161479	region is within gene	-	glutamate receptor, metabotropic 4 [Source:HGNC Symbol;Acc:4596]
Chr23_CNVR_24	11016	-0.897773	0.536715	2.58997e-219	Loss	Gain	23	17875756 to 17886771	region overlaps with left side of gene	SLC35B2	adenosine 3 -phospho 5 -phosphosulfate transporter 1 [Source:RefSeq peptide;Acc:NP_001070433]
Chr23_CNVR_24	11016	-0.897773	0.536715	2.58997e-219	Loss	Gain	23	17875756 to 17886771	region overlaps with right side of gene	NFKBIE	NF-kappa-B inhibitor epsilon [Source:RefSeq peptide;Acc:NP_001124218]
Chr23_CNVR_1	9180	1.09277	2.13284	2.98232e-289	Gain	Loss	23	18577108 to 18586287	region is within gene	SUPT3H	transcription initiation protein SPT3 homolog [Source:RefSeq peptide;Acc:NP_001098478]
Chr23_CNVR_3	13770	3.0976	8.55994	0	Gain	Loss	23	25348276 to 25362045	gene is within region	BOLA-DQA1	major histocompatibility complex, class II, DQ alpha 2 [Source:RefSeq peptide;Acc:NP_001012699]
Chr23_CNVR_28	78948	-2.93773	0.130513	0	Loss	Gain	23	25917436 to 25996383	gene is within region	-	-
Chr23_CNVR_38	9180	-1.07774	0.473771	1.05202e-245	Loss	Gain	23	27653374 to 27662553	region overlaps with right side of gene	MICB	MHC class I polypeptide-related sequence B [Source:RefSeq peptide;Acc:NP_001120789]
Chr23_CNVR_39	23868	-1.78717	0.289739	0	Loss	Gain	23	27663472 to 27687339	region is within gene	MICB	MHC class I polypeptide-related sequence B [Source:RefSeq peptide;Acc:NP_001120789]
Chr23_CNVR_12	11016	0.809681	1.75282	2.92466e-206	Gain	Loss	23	27845236 to 27856251	region overlaps with left side of gene	LOC616942	-
Chr23_CNVR_13	17442	1.02811	2.03936	0	Gain	Loss	23	28455706 to 28473147	region overlaps with right side of gene	LOC100125916	MHC Class I JSP.1 [Source:RefSeq peptide;Acc:NP_001035588]
Chr23_CNVR_40	29376	-1.76586	0.294052	0	Loss	Gain	23	28821070 to 28850445	gene is within region	-	Uncharacterized protein [Source:UniProtKB/TrEMBL;Acc:F1MLN7]
Chr23_CNVR_15	33048	3.51249	11.4121	0	Gain	Loss	23	29779462 to 29812509	gene is within region	LOC782554	-
Chr23_CNVR_16	10098	0.987507	1.98276	3.71771e-268	Gain	Loss	23	30394522 to 30404619	gene is within region	LOC529518	-
Chr23_CNVR_17	12852	1.14162	2.20628	0	Gain	Loss	23	43417270 to 43430121	region is within gene	PHACTR1	phosphatase and actin regulator 1 [Source:HGNC Symbol;Acc:20990]
Chr23_CNVR_18	11016	1.00745	2.01035	1.78247e-302	Gain	Loss	23	43472350 to 43483365	region is within gene	PHACTR1	phosphatase and actin regulator 1 [Source:HGNC Symbol;Acc:20990]
Chr23_CNVR_41	14688	-0.867538	0.548081	1.75759e-275	Loss	Gain	23	48973924 to 48988611	region overlaps with right side of gene	FARS2	phenylalanyl-tRNA synthetase, mitochondrial [Source:RefSeq peptide;Acc:NP_001070273]
Chr23_CNVR_42	9180	-0.835004	0.560582	3.29088e-162	Loss	Gain	23	50253616 to 50262795	region is within gene	SLC22A23	solute carrier family 22 member 23 [Source:RefSeq peptide;Acc:NP_001069809]
Chr23_CNVR_43	11016	-0.922738	0.527507	1.76284e-229	Loss	Gain	23	50272894 to 50283909	region is within gene	SLC22A23	solute carrier family 22 member 23 [Source:RefSeq peptide;Acc:NP_001069809]
Chr23_CNVR_44	13770	-0.85332	0.553509	2.5568e-251	Loss	Gain	23	50286664 to 50300433	region is within gene	SLC22A23	solute carrier family 22 member 23 [Source:RefSeq peptide;Acc:NP_001069809]
Chr23_CNVR_45	10098	-0.909491	0.532373	1.41611e-205	Loss	Gain	23	50311450 to 50321547	region is within gene	SLC22A23	solute carrier family 22 member 23 [Source:RefSeq peptide;Acc:NP_001069809]
Chr23_CNVR_46	11016	-0.926157	0.526258	7.01522e-231	Loss	Gain	23	51407542 to 51418557	region is within gene	GMDS	GDP-mannose 4,6 dehydratase [Source:RefSeq peptide;Acc:NP_001073800]
Chr23_CNVR_47	11016	-0.911668	0.53157	5.8452e-225	Loss	Gain	23	51427738 to 51438753	region is within gene	GMDS	GDP-mannose 4,6 dehydratase [Source:RefSeq peptide;Acc:NP_001073800]
Chr23_CNVR_48	19278	-0.926576	0.526105	0	Loss	Gain	23	51442426 to 51461703	region overlaps with left side of gene	GMDS	GDP-mannose 4,6 dehydratase [Source:RefSeq peptide;Acc:NP_001073800]
Chr24_CNVR_7	9636	-0.962882	0.513031	1.1512e-226	Loss	Gain	24	1015723 to 1025358	region overlaps with right side of gene	NFATC1	Nuclear factor of activated T-cells, cytoplasmic 1 [Source:UniProtKB/Swiss-Prot;Acc:P98201]
Chr24_CNVR_8	28032	-0.974985	0.508745	0	Loss	Gain	24	1049011 to 1077042	region is within gene	NFATC1	Nuclear factor of activated T-cells, cytoplasmic 1 [Source:UniProtKB/Swiss-Prot;Acc:P98201]
Chr24_CNVR_9	13140	-0.985799	0.504946	0	Loss	Gain	24	1080547 to 1093686	region is within gene	NFATC1	Nuclear factor of activated T-cells, cytoplasmic 1 [Source:UniProtKB/Swiss-Prot;Acc:P98201]
Chr24_CNVR_11	23652	-0.83599	0.560198	0	Loss	Gain	24	19857607 to 19881258	region is within gene	CELF4	CUGBP Elav-like family member 4 [Source:RefSeq peptide;Acc:NP_001092538]
Chr24_CNVR_12	23652	-0.8634	0.549656	0	Loss	Gain	24	19885639 to 19909290	region is within gene	CELF4	CUGBP Elav-like family member 4 [Source:RefSeq peptide;Acc:NP_001092538]
Chr24_CNVR_13	19272	-1.04188	0.485695	0	Loss	Gain	24	19933819 to 19953090	region is within gene	CELF4	CUGBP Elav-like family member 4 [Source:RefSeq peptide;Acc:NP_001092538]
Chr24_CNVR_14	31536	-0.967717	0.511314	0	Loss	Gain	24	19953967 to 19985502	region is within gene	CELF4	CUGBP Elav-like family member 4 [Source:RefSeq peptide;Acc:NP_001092538]
Chr24_CNVR_15	14892	-0.944525	0.519601	0	Loss	Gain	24	19987255 to 20002146	region is within gene	CELF4	CUGBP Elav-like family member 4 [Source:RefSeq peptide;Acc:NP_001092538]
Chr24_CNVR_16	8760	-0.84458	0.556873	8.91172e-166	Loss	Gain	24	20003023 to 20011782	region is within gene	CELF4	CUGBP Elav-like family member 4 [Source:RefSeq peptide;Acc:NP_001092538]
Chr24_CNVR_17	14016	-1.04048	0.486167	0	Loss	Gain	24	20027551 to 20041566	region is within gene	CELF4	CUGBP Elav-like family member 4 [Source:RefSeq peptide;Acc:NP_001092538]
Chr24_CNVR_18	11388	-0.999403	0.500207	3.29497e-284	Loss	Gain	24	20051203 to 20062590	region is within gene	CELF4	CUGBP Elav-like family member 4 [Source:RefSeq peptide;Acc:NP_001092538]
Chr24_CNVR_19	10512	-0.869534	0.547324	1.50755e-208	Loss	Gain	24	20070475 to 20080986	region is within gene	CELF4	CUGBP Elav-like family member 4 [Source:RefSeq peptide;Acc:NP_001092538]
Chr24_CNVR_21	8760	-0.854596	0.55302	4.04874e-169	Loss	Gain	24	43198627 to 43207386	region is within gene	IMPA2	inositol(myo)-1(or 4)-monophosphatase 2 [Source:HGNC Symbol;Acc:6051]
Chr24_CNVR_22	14892	-0.813252	0.569098	8.7158e-263	Loss	Gain	24	48995119 to 49010010	region is within gene	CTIF	CBP80/20-dependent translation initiation factor [Source:HGNC Symbol;Acc:23925]
Chr24_CNVR_23	8760	-0.849922	0.554815	1.47651e-167	Loss	Gain	24	58117783 to 58126542	region overlaps with right side of gene	ALPK2	alpha-kinase 2 [Source:HGNC Symbol;Acc:20565]
Chr24_CNVR_24	8760	-0.833811	0.561045	3.34237e-162	Loss	Gain	24	58137055 to 58145814	region is within gene	ALPK2	alpha-kinase 2 [Source:HGNC Symbol;Acc:20565]
Chr25_CNVR_4	11377	-0.85073	0.554504	2.84834e-199	Loss	Gain	25	501967 to 513343	gene is within region	-	phosphatidylinositol glycan anchor biosynthesis, class Q [Source:HGNC Symbol;Acc:14135]
Chr25_CNVR_1	12325	0.848241	1.8003	1.81754e-262	Gain	Loss	25	19439215 to 19451539	region is within gene	-	-
Chr25_CNVR_2	12325	0.963362	1.94985	0	Gain	Loss	25	19512211 to 19524535	region is within gene	-	-
Chr25_CNVR_3	9481	0.879174	1.83932	5.98029e-216	Gain	Loss	25	19556767 to 19566247	region is within gene	-	-
Chr25_CNVR_7	13273	-0.936665	0.522439	1.16595e-271	Loss	Gain	25	41934307 to 41947579	gene is within region	PSMG3	Proteasome assembly chaperone 3 [Source:UniProtKB/Swiss-Prot;Acc:Q2NKS3]
Chr25_CNVR_7	13273	-0.936665	0.522439	1.16595e-271	Loss	Gain	25	41934307 to 41947579	region overlaps with right side of gene	TMEM184A	Transmembrane protein 184A [Source:UniProtKB/Swiss-Prot;Acc:Q1RMW2]
Chr25_CNVR_8	9481	-0.98245	0.50612	4.95314e-210	Loss	Gain	25	41983603 to 41993083	region overlaps with right side of gene	INTS1	integrator complex subunit 1 [Source:HGNC Symbol;Acc:24555]
Chr29_CNVR_2	7680	0.927826	1.90241	1.88886e-220	Gain	Loss	29	5748865 to 5756544	region is within gene	LOC789475	Uncharacterized protein [Source:UniProtKB/TrEMBL;Acc:E1B917]
Chr29_CNVR_4	10752	1.09996	2.14348	0	Gain	Loss	29	9646465 to 9657216	region is within gene	PICALM	phosphatidylinositol-binding clathrin assembly protein [Source:RefSeq peptide;Acc:NP_001095447]
Chr29_CNVR_10	7680	-4.11779	0.0576	0	Loss	Gain	29	27060865 to 27068544	region overlaps with left side of gene	LOC100299628	-
Chr29_CNVR_12	9216	-0.973619	0.509227	2.91992e-250	Loss	Gain	29	40712065 to 40721280	region overlaps with left side of gene	-	synaptotagmin VII [Source:HGNC Symbol;Acc:11514]
Chr29_CNVR_16	42240	-0.936501	0.522498	0	Loss	Gain	29	42916225 to 42958464	region is within gene	MACROD1	MACRO domain-containing protein 1 [Source:UniProtKB/Swiss-Prot;Acc:Q2KHU5]
Chr29_CNVR_17	7680	-0.813122	0.569149	5.32001e-155	Loss	Gain	29	42966913 to 42974592	region is within gene	MACROD1	MACRO domain-containing protein 1 [Source:UniProtKB/Swiss-Prot;Acc:Q2KHU5]
Chr29_CNVR_18	8448	-0.919686	0.528624	3.17745e-209	Loss	Gain	29	42977665 to 42986112	region is within gene	MACROD1	MACRO domain-containing protein 1 [Source:UniProtKB/Swiss-Prot;Acc:Q2KHU5]
Chr29_CNVR_19	9216	-0.856538	0.552276	1.246e-202	Loss	Gain	29	42992257 to 43001472	region is within gene	MACROD1	MACRO domain-containing protein 1 [Source:UniProtKB/Swiss-Prot;Acc:Q2KHU5]
Chr29_CNVR_20	7680	-0.873087	0.545977	1.06187e-174	Loss	Gain	29	43069057 to 43076736	region is within gene	MACROD1	MACRO domain-containing protein 1 [Source:UniProtKB/Swiss-Prot;Acc:Q2KHU5]
Chr29_CNVR_21	10752	-0.960121	0.514014	4.37362e-285	Loss	Gain	29	43142785 to 43153536	gene is within region	DNAJC4	DnaJ (Hsp40) homolog, subfamily C, member 4 [Source:HGNC Symbol;Acc:5271]
Chr29_CNVR_21	10752	-0.960121	0.514014	4.37362e-285	Loss	Gain	29	43142785 to 43153536	gene is within region	NUDT22	Nucleoside diphosphate-linked moiety X motif 22 [Source:UniProtKB/Swiss-Prot;Acc:Q2TBI8]
Chr29_CNVR_21	10752	-0.960121	0.514014	4.37362e-285	Loss	Gain	29	43142785 to 43153536	gene is within region	TRPT1	tRNA 2 -phosphotransferase 1 isoform 1 [Source:RefSeq peptide;Acc:NP_001160074]
Chr29_CNVR_21	10752	-0.960121	0.514014	4.37362e-285	Loss	Gain	29	43142785 to 43153536	region overlaps with right side of gene	LOC100336656	-
Chr29_CNVR_22	8448	-0.932388	0.52399	5.51054e-214	Loss	Gain	29	43181185 to 43189632	region overlaps with left side of gene	PLCB3	phospholipase C, beta 3 (phosphatidylinositol-specific) [Source:HGNC Symbol;Acc:9056]
Chr29_CNVR_23	8448	-0.855137	0.552813	2.07731e-185	Loss	Gain	29	43524481 to 43532928	region is within gene	NRXN2	neurexin 2 [Source:HGNC Symbol;Acc:8009]
Chr29_CNVR_24	12288	-0.877883	0.544165	8.10283e-281	Loss	Gain	29	44432257 to 44444544	region overlaps with left side of gene	EHBP1L1	EH domain binding protein 1-like 1 [Source:HGNC Symbol;Acc:30682]
Chr29_CNVR_24	12288	-0.877883	0.544165	8.10283e-281	Loss	Gain	29	44432257 to 44444544	gene is within region	KCNK7	Uncharacterized protein [Source:UniProtKB/TrEMBL;Acc:E1B9M4]
Chr29_CNVR_24	12288	-0.877883	0.544165	8.10283e-281	Loss	Gain	29	44432257 to 44444544	region overlaps with right side of gene	MAP3K11	mitogen-activated protein kinase kinase kinase 11 [Source:RefSeq peptide;Acc:NP_001095461]
Chr29_CNVR_25	10752	-0.825273	0.564375	1.0847e-221	Loss	Gain	29	44956033 to 44966784	region overlaps with right side of gene	KLC2	kinesin light chain 2 [Source:RefSeq peptide;Acc:NP_001069236]
Chr29_CNVR_27	8448	-0.927655	0.525712	3.29489e-212	Loss	Gain	29	46203265 to 46211712	gene is within region	NDUFS8	NADH dehydrogenase [ubiquinone] iron-sulfur protein 8, mitochondrial [Source:UniProtKB/Swiss-Prot;Acc:P42028]
Chr29_CNVR_28	10752	-0.924051	0.527027	8.72709e-268	Loss	Gain	29	46944385 to 46955136	region overlaps with left side of gene	IGHMBP2	DNA-binding protein SMUBP-2 [Source:RefSeq peptide;Acc:NP_001075934]
Chr29_CNVR_29	8448	-0.967391	0.51143	3.25485e-227	Loss	Gain	29	47932801 to 47941248	region is within gene	ANO1	anoctamin 1, calcium activated chloride channel [Source:HGNC Symbol;Acc:21625]
Chr29_CNVR_30	9216	-0.82662	0.563849	7.58835e-191	Loss	Gain	29	47952001 to 47961216	region is within gene	ANO1	anoctamin 1, calcium activated chloride channel [Source:HGNC Symbol;Acc:21625]
Chr29_CNVR_31	9216	-0.880319	0.543247	4.01731e-212	Loss	Gain	29	48027265 to 48036480	gene is within region	FADD	Protein FADD [Source:UniProtKB/Swiss-Prot;Acc:Q645M6]
Chr29_CNVR_32	9984	-0.876437	0.544711	6.15047e-228	Loss	Gain	29	48285313 to 48295296	region is within gene	SHANK2	SH3 and multiple ankyrin repeat domains 2 [Source:HGNC Symbol;Acc:14295]
Chr29_CNVR_33	8448	-0.832662	0.561492	2.77691e-177	Loss	Gain	29	48355969 to 48364416	region is within gene	SHANK2	SH3 and multiple ankyrin repeat domains 2 [Source:HGNC Symbol;Acc:14295]
Chr29_CNVR_40	7680	-0.985344	0.505105	5.70908e-213	Loss	Gain	29	49129345 to 49137024	region is within gene	OSBPL5	oxysterol binding protein-like 5 [Source:HGNC Symbol;Acc:16392]
Chr29_CNVR_42	24576	-0.942957	0.520166	0	Loss	Gain	29	49368193 to 49392768	gene is within region	CDKN1C	cyclin-dependent kinase inhibitor 1C [Source:RefSeq peptide;Acc:NP_001071371]
Chr29_CNVR_44	9216	-0.858814	0.551406	1.55575e-203	Loss	Gain	29	49984129 to 49993344	gene is within region	-	-
Chr29_CNVR_45	10752	-0.970437	0.510351	4.51667e-290	Loss	Gain	29	50022529 to 50033280	region overlaps with right side of gene	TH	tyrosine 3-monooxygenase [Source:RefSeq peptide;Acc:NP_776309]
Chr29_CNVR_46	13056	-0.942476	0.520339	0	Loss	Gain	29	50044033 to 50057088	region overlaps with right side of gene	IGF2	Insulin-like growth factor IIInsulin-like growth factor IIPreptin [Source:UniProtKB/Swiss-Prot;Acc:P07456]
Chr29_CNVR_47	17664	-0.908385	0.532781	0	Loss	Gain	29	50057857 to 50075520	region overlaps with left side of gene	IGF2	Insulin-like growth factor IIInsulin-like growth factor IIPreptin [Source:UniProtKB/Swiss-Prot;Acc:P07456]
Chr29_CNVR_47	17664	-0.908385	0.532781	0	Loss	Gain	29	50057857 to 50075520	gene is within region	MIR483	bta-mir-483 [Source:miRBase;Acc:MI0009841]
Chr29_CNVR_53	7680	-0.968276	0.511116	4.68757e-207	Loss	Gain	29	50186113 to 50193792	region overlaps with left side of gene	MRPL23	mitochondrial ribosomal protein L23 [Source:RefSeq peptide;Acc:NP_001071352]
Chr29_CNVR_55	9984	-1.02405	0.491733	8.67963e-294	Loss	Gain	29	50229121 to 50239104	region overlaps with left side of gene	TNNT3	Troponin T, fast skeletal muscle [Source:UniProtKB/Swiss-Prot;Acc:Q8MKI3]
Chr29_CNVR_55	9984	-1.02405	0.491733	8.67963e-294	Loss	Gain	29	50229121 to 50239104	region overlaps with right side of gene	LSP1	lymphocyte-specific protein 1 [Source:RefSeq peptide;Acc:NP_001068842]
Chr29_CNVR_58	11520	-0.828891	0.562962	3.83998e-239	Loss	Gain	29	50434945 to 50446464	region overlaps with left side of gene	AP2A2	AP-2 complex subunit alpha-2 [Source:UniProtKB/Swiss-Prot;Acc:Q0VCK5]
Chr29_CNVR_58	11520	-0.828891	0.562962	3.83998e-239	Loss	Gain	29	50434945 to 50446464	gene is within region	MIR2409	bta-mir-2409 [Source:miRBase;Acc:MI0011452]
Chr29_CNVR_59	13056	-0.998026	0.500685	0	Loss	Gain	29	50523265 to 50536320	gene is within region	-	7SK RNA [Source:RFAM;Acc:RF00100]
Chr29_CNVR_60	11520	-1.08974	0.469844	0	Loss	Gain	29	50689921 to 50701440	region overlaps with left side of gene	POLR2L	DNA-directed RNA polymerases I, II, and III subunit RPABC5 [Source:UniProtKB/Swiss-Prot;Acc:Q32P78]
Chr29_CNVR_60	11520	-1.08974	0.469844	0	Loss	Gain	29	50689921 to 50701440	gene is within region	CD151	CD151 antigen [Source:UniProtKB/Swiss-Prot;Acc:Q3ZBH3]
Chr29_CNVR_61	9984	-0.879448	0.543575	3.02829e-229	Loss	Gain	29	50732929 to 50742912	region overlaps with left side of gene	-	EF-hand calcium binding domain 4A [Source:HGNC Symbol;Acc:28703]
Chr29_CNVR_61	9984	-0.879448	0.543575	3.02829e-229	Loss	Gain	29	50732929 to 50742912	region overlaps with right side of gene	PNPLA2	patatin-like phospholipase domain-containing protein 2 [Source:RefSeq peptide;Acc:NP_001039470]
Chr29_CNVR_62	12288	-0.959544	0.514219	0	Loss	Gain	29	50838145 to 50850432	region overlaps with left side of gene	SLC25A22	Mitochondrial glutamate carrier 1 [Source:UniProtKB/Swiss-Prot;Acc:Q08DK4]
Chr29_CNVR_62	12288	-0.959544	0.514219	0	Loss	Gain	29	50838145 to 50850432	gene is within region	CEND1	cell cycle exit and neuronal differentiation protein 1 [Source:RefSeq peptide;Acc:NP_001073691]
Chr29_CNVR_62	12288	-0.959544	0.514219	0	Loss	Gain	29	50838145 to 50850432	region overlaps with right side of gene	PDDC1	Parkinson disease 7 domain-containing protein 1 [Source:UniProtKB/Swiss-Prot;Acc:Q29RZ1]
Chr29_CNVR_63	18432	-0.937755	0.522045	0	Loss	Gain	29	50912641 to 50931072	region is within gene	-	dual specificity phosphatase 8 [Source:HGNC Symbol;Acc:3074]
Chr29_CNVR_63	18432	-0.937755	0.522045	0	Loss	Gain	29	50912641 to 50931072	region overlaps with left side of gene	LOC100126170	hypothetical protein LOC100126170 [Source:RefSeq peptide;Acc:NP_001103433]
Chr29_CNVR_64	8448	-1.01487	0.494873	2.21154e-245	Loss	Gain	29	50961793 to 50970240	region overlaps with right side of gene	MOB2	mps one binder kinase activator-like 2 [Source:RefSeq peptide;Acc:NP_001093202]
Chr29_CNVR_65	12288	-0.968806	0.510929	0	Loss	Gain	29	50977153 to 50989440	region is within gene	MOB2	mps one binder kinase activator-like 2 [Source:RefSeq peptide;Acc:NP_001093202]
Chr29_CNVR_66	7680	-0.832297	0.561634	3.11198e-161	Loss	Gain	29	51021697 to 51029376	gene is within region	-	-
Chr29_CNVR_66	7680	-0.832297	0.561634	3.11198e-161	Loss	Gain	29	51021697 to 51029376	region overlaps with right side of gene	RASSF7	Ras association (RalGDS/AF-6) domain family (N-terminal) member 7 [Source:RefSeq peptide;Acc:NP_001069573]
Chr29_CNVR_67	8448	-1.01315	0.495463	1.01606e-244	Loss	Gain	29	51050113 to 51058560	region is within gene	-	chromosome 11 open reading frame 35 [Source:HGNC Symbol;Acc:28561]
Chr29_CNVR_67	8448	-1.01315	0.495463	1.01606e-244	Loss	Gain	29	51050113 to 51058560	gene is within region	MIR2410	bta-mir-2410 [Source:miRBase;Acc:MI0011453]
Chr29_CNVR_67	8448	-1.01315	0.495463	1.01606e-244	Loss	Gain	29	51050113 to 51058560	region overlaps with right side of gene	-	BR serine/threonine kinase 2 [Source:HGNC Symbol;Acc:11405]
Chr29_CNVR_68	10752	-0.860824	0.550638	4.87888e-238	Loss	Gain	29	51084673 to 51095424	region is within gene	-	BR serine/threonine kinase 2 [Source:HGNC Symbol;Acc:11405]
Chr29_CNVR_69	9216	-0.878635	0.543882	1.90272e-211	Loss	Gain	29	51100801 to 51110016	region is within gene	-	BR serine/threonine kinase 2 [Source:HGNC Symbol;Acc:11405]
Chr29_CNVR_68	10752	-0.860824	0.550638	4.87888e-238	Loss	Gain	29	51084673 to 51095424	region overlaps with left side of gene	-	leucine rich repeat containing 56 [Source:HGNC Symbol;Acc:25430]
Chr29_CNVR_68	10752	-0.860824	0.550638	4.87888e-238	Loss	Gain	29	51084673 to 51095424	region overlaps with right side of gene	HRAS	v-Ha-ras Harvey rat sarcoma viral oncogene homolog [Source:HGNC Symbol;Acc:5173]
Chr29_CNVR_73	21504	-1.16089	0.447236	0	Loss	Gain	29	51374209 to 51395712	region is within gene	-	mucin 5AC, oligomeric mucus/gel-forming [Source:HGNC Symbol;Acc:7515]
ChrX_CNVR_5	21781	-0.944515	0.519604	2.32063e-299	Loss	Gain	X	39207631 to 39229411	region is within gene	KIR3DS1	killer cell immunoglobulin-like receptor, three domains, short cytoplasmic tail, 1 [Source:RefSeq peptide;Acc:NP_001008415]
ChrX_CNVR_5	21781	-0.944515	0.519604	2.32063e-299	Loss	Gain	X	39207631 to 39229411	gene is within region	-	-
ChrX_CNVR_5	21781	-0.944515	0.519604	2.32063e-299	Loss	Gain	X	39207631 to 39229411	gene is within region	-	-
ChrX_CNVR_6	15973	-0.95532	0.515727	2.79037e-224	Loss	Gain	X	39602575 to 39618547	region overlaps with left side of gene	HAUS7	HAUS augmin-like complex subunit 7 [Source:RefSeq peptide;Acc:NP_001095747]
ChrX_CNVR_7	18877	-1.00188	0.499349	3.68628e-286	Loss	Gain	X	39635971 to 39654847	gene is within region	BGN	Biglycan [Source:UniProtKB/Swiss-Prot;Acc:P21809]
ChrX_CNVR_8	43561	-1.00331	0.498855	0	Loss	Gain	X	39660655 to 39704215	region overlaps with right side of gene	ATP2B3	ATPase, Ca transporting, plasma membrane 3 [Source:HGNC Symbol;Acc:816]
ChrX_CNVR_9	20329	-0.828949	0.562939	3.29996e-224	Loss	Gain	X	39725995 to 39746323	gene is within region	LOC534796	Uncharacterized protein [Source:UniProtKB/TrEMBL;Acc:E1BQ09]
ChrX_CNVR_10	24685	-0.985111	0.505187	0	Loss	Gain	X	39898783 to 39923467	region overlaps with left side of gene	PLXNB3	plexin B3 [Source:HGNC Symbol;Acc:9105]
ChrX_CNVR_10	24685	-0.985111	0.505187	0	Loss	Gain	X	39898783 to 39923467	gene is within region	SRPK3	serine/threonine-protein kinase SRPK3 [Source:RefSeq peptide;Acc:NP_001076859]
ChrX_CNVR_10	24685	-0.985111	0.505187	0	Loss	Gain	X	39898783 to 39923467	region overlaps with right side of gene	IDH3G	Isocitrate dehydrogenase [NAD] subunit gamma, mitochondrial [Source:UniProtKB/Swiss-Prot;Acc:Q58CP0]
ChrX_CNVR_11	37753	-0.895636	0.53751	0	Loss	Gain	X	40068667 to 40106419	region overlaps with left side of gene	RENBP	N-acylglucosamine 2-epimerase [Source:RefSeq peptide;Acc:NP_001039688]
ChrX_CNVR_11	37753	-0.895636	0.53751	0	Loss	Gain	X	40068667 to 40106419	gene is within region	-	host cell factor C1 (VP16-accessory protein) [Source:HGNC Symbol;Acc:4839]
ChrX_CNVR_11	37753	-0.895636	0.53751	0	Loss	Gain	X	40068667 to 40106419	gene is within region	MIR2485	bta-mir-2485 [Source:miRBase;Acc:MI0011548]
ChrX_CNVR_11	37753	-0.895636	0.53751	0	Loss	Gain	X	40068667 to 40106419	gene is within region	TMEM187	Transmembrane protein 187 [Source:UniProtKB/Swiss-Prot;Acc:Q0VCM2]
ChrX_CNVR_12	14521	-0.898645	0.53639	2.47176e-184	Loss	Gain	X	40430215 to 40444735	region overlaps with right side of gene	-	plexin A3 [Source:HGNC Symbol;Acc:9101]
ChrX_CNVR_2	75505	1.35579	2.55936	0	Gain	Loss	X	44309959 to 44385463	gene is within region	-	-
ChrX_CNVR_17	39205	-2.8824	0.135616	0	Loss	Gain	X	118639291 to 118678495	gene is within region	MAGEB4	melanoma antigen family B, 4 [Source:RefSeq peptide;Acc:NP_001070518]
ChrX_CNVR_20	40657	-1.76175	0.294889	0	Loss	Gain	X	118963087 to 119003743	gene is within region	LOC786803	-
ChrX_CNVR_21	15973	-2.4235	0.186404	0	Loss	Gain	X	119352223 to 119368195	gene is within region	LOC100337353	-
ChrX_CNVR_23	30493	-0.89557	0.537535	0	Loss	Gain	X	128131015 to 128161507	gene is within region	-	-
ChrX_CNVR_23	30493	-0.89557	0.537535	0	Loss	Gain	X	128131015 to 128161507	gene is within region	LOC526488	hypothetical protein LOC526488 [Source:RefSeq peptide;Acc:NP_001069353]
ChrX_CNVR_25	21781	-0.834202	0.560893	1.08324e-242	Loss	Gain	X	140201491 to 140223271	region overlaps with left side of gene	CD99	CD99 molecule [Source:HGNC Symbol;Acc:7082]
ChrX_CNVR_27	15973	-0.882649	0.542371	1.5994e-196	Loss	Gain	X	140275543 to 140291515	gene is within region	ZBED1	zinc finger, BED-type containing 1 [Source:HGNC Symbol;Acc:447]
ChrX_CNVR_28	17425	-0.808075	0.571144	3.29251e-184	Loss	Gain	X	144438427 to 144455851	region is within gene	TBL1X	F-box-like/WD repeat-containing protein TBL1X [Source:RefSeq peptide;Acc:NP_001138704]
ChrX_CNVR_30	20329	-0.940382	0.521095	1.61149e-277	Loss	Gain	X	148804591 to 148824919	region overlaps with left side of gene	LOC100299937	purinergic receptor P2Y, G-protein coupled, 8 [Source:HGNC Symbol;Acc:15524]
